# Supplementary material for: SARS-CoV-2 virus infection of Peromyscus leucopus demonstrates that infection tolerance is not limited to agents for which deermice are reservoirs
Source: bioRxiv. 2026 May 3:2026.03.13.711660. Originally published 2026 Mar 15. Preprint. [Version 2] doi: 10.64898/2026.03.13.711660 (PMC13060924; doi:10.64898/2026.03.13.711660)
Supplement: Supplement 2 [file media-2.xlsx]

## Sheet: Sheet1
Table S1. Differences in transcription of coding sequences in lungs between controls and SARS-CoV-2-infected P. leucopus on either days 3 and 6
gene	day 3 log10 mean counts per million (CPM)	day 3 log2 fold change	day 3 false discovery rate (FDR) p value	day 6 log10 CPM	day 6 log2 fold change	day 6 FDR p value
6330403K07Rik-like	7.0827	-0.321148	0.309675	7.27059	0.104626	1
a	3.80459	-0.205789	1	3.922	0.0596109	1
A2ml1	1.31178	0.0541632	1	1.41546	0.81918	1
A3galt2	0.991765	0	1	0.993332	0	1
A4galt	4.44258	-0.41177	0.616682	4.71194	0.289373	1
A4gnt	1.02418	1.02481	1	0.993332	0	1
Aaas	4.45293	-0.233411	1	4.49027	-0.238867	1
Aacs	5.07279	-0.0548155	1	5.1548	0.0636093	1
Aadac	3.2403	0.650003	1	2.90764	-0.641576	1
Aadacl3	1.05592	0.382225	1	1.02599	-0.657292	1
Aadat	1.44116	-0.225203	1	1.34294	-1.90091	1
Aagab	4.54174	0.173582	1	4.52918	0.0260236	1
Aak1	2.99692	-0.00305337	1	2.99264	-0.136954	1
Aamdc	5.37084	-0.057852	1	5.33132	-0.296383	1
Aamp	7.1916	0.0374298	1	7.19266	-0.0774247	1
Aanat	0.991765	0	1	0.993332	0	1
Aar2	3.81871	0.0345685	1	3.80244	-0.140339	1
Aard	1.23325	-0.507287	1	1.2889	0.144971	1
Aars1	5.9559	0.0188316	1	5.95962	-0.0930404	1
Aars2	3.26552	-0.0510291	1	3.32792	0.0402932	1
Aasdh	2.67894	-0.027189	1	2.67073	-0.181127	1
Aasdhppt	4.08639	-0.0694423	1	4.13634	-0.0280438	1
Aass	2.74672	0.143844	1	2.67599	-0.245983	1
Aatf	3.93519	-0.0137529	1	3.93336	-0.141944	1
Aatk	2.89816	-0.592663	0.834032	3.1062	0.108288	1
Abat	2.19333	0.406128	1	2.07465	-0.260117	1
Abca1	4.39161	0.437757	0.699192	4.26353	-0.031762	1
Abca12	0.991765	0	1	0.993332	0	1
Abca13	0.991765	0	1	0.993332	0	1
Abca2	3.81836	-0.0119182	1	3.89256	0.0984517	1
Abca3	5.83645	-0.186452	1	5.9465	0.0101489	1
Abca4	2.43013	0.211381	1	2.3428	-0.283073	1
Abca5	4.54692	0.429872	0.312226	4.50466	0.209843	1
Abca6	1.57654	0.789224	1	1.46361	-0.0904503	1
Abca7	3.73013	-0.288295	1	3.87021	0.0537076	1
Abca9	3.76252	-0.215389	1	3.80073	-0.214373	1
Abcb1	3.75807	0.267765	1	3.78062	0.221962	1
Abcb10	3.04615	-0.128442	1	3.07229	-0.152213	1
Abcb11	1.5347	0.529903	1	1.44182	-0.317874	1
Abcb4	2.65825	0.26707	1	2.6078	-0.0430307	1
Abcb5	0.991765	0	1	0.993332	0	1
Abcb6	3.73526	0.200582	1	3.7052	-0.00564093	1
Abcb7	3.44344	-0.0707174	1	3.48119	-0.0624598	1
Abcb8	3.97633	-0.0167129	1	4.02631	0.0223241	1
Abcb9	2.43767	0.258744	1	2.40338	0.000543674	1
Abcc1	3.99485	-0.0799387	1	4.07725	0.0550969	1
Abcc10	2.64884	-0.363127	1	2.75276	-0.0476664	1
Abcc12	1.38972	-0.36202	1	1.46442	0.21976	1
Abcc2	1.28985	2.13143	1	1.05795	-1.10725	1
Abcc3	3.08846	0.26949	1	3.08835	0.156233	1
Abcc4	2.91255	-0.27063	1	2.93403	-0.311118	1
Abcc5	5.04439	-0.306649	0.363958	5.18322	-0.00317624	1
Abcc6	1.99059	-0.34647	1	1.99297	-0.45435	1
Abcc8	1.63935	-0.692446	1	1.64211	-0.793802	1
Abcc9	3.24033	-0.283592	1	3.2711	-0.290019	1
Abcd1	4.04177	-0.114425	1	4.12794	0.0386879	1
Abcd2	3.33093	-0.332493	1	3.41057	-0.161281	1
Abcd3	5.67304	-0.00185725	1	5.75144	0.100721	1
Abcd4	5.00771	0.100624	1	4.98823	-0.0682466	1
Abce1	4.64858	-0.110595	1	4.72161	-0.00772594	1
Abcf1	5.21704	0.0157674	1	5.24657	-0.0181494	1
Abcf3	5.15755	-0.060412	1	5.18499	-0.098505	1
Abcg1	5.81904	0.37895	0.444853	5.80313	0.234908	1
Abcg3	2.81467	0.25053	1	2.87923	0.346379	1
Abcg4	0.991765	0	1	0.993332	0	1
Abcg5	2.10487	-0.109456	1	2.19422	0.196014	1
Abcg8	1.44055	0.126207	1	1.39288	-0.456494	1
Abhd1	5.12613	-0.00063719	1	5.12881	-0.104349	1
Abhd10	4.06583	0.0280732	1	4.06357	-0.0986732	1
Abhd11	4.89369	0.0830585	1	4.88149	-0.0619318	1
Abhd12	4.8954	0.193761	1	4.93664	0.195722	1
Abhd12b	0.991765	0	1	0.993332	0	1
Abhd13	4.46688	0.129563	1	4.49298	0.0906329	1
Abhd14a	4.67095	-0.179277	1	4.69334	-0.231067	1
Abhd14b	4.06432	-0.101276	1	4.10856	-0.0781247	1
Abhd15	1.77856	-0.232342	1	1.80005	-0.212601	1
Abhd16a	6.51385	-0.0104217	1	6.54789	-0.0309949	1
Abhd16b	0.991765	0	1	0.993332	0	1
Abhd17a	6.29893	0.000604982	1	6.32134	-0.053048	1
Abhd17b	4.62362	-0.101915	1	4.70891	0.0406944	1
Abhd17c	5.74433	0.212723	0.794956	5.76641	0.159819	1
Abhd18	2.23043	-0.214926	1	2.2872	-0.0620656	1
Abhd2	4.87963	0.0428152	1	4.90197	-0.0139298	1
Abhd3	4.43313	-0.012294	1	4.44255	-0.0931805	1
Abhd4	6.00266	0.142693	1	6.02427	0.0870882	1
Abhd5	5.07668	-0.00220577	1	5.05408	-0.189228	1
Abhd6	3.89803	-0.00292612	1	3.89841	-0.117153	1
Abhd8	3.65835	-0.0959342	1	3.68657	-0.12244	1
Abi2	3.68153	-0.52502	0.52331	3.82682	-0.122451	1
Abi3	4.137	0.182504	1	4.133	0.0450529	1
Abitram	2.11415	0.0837273	1	2.14574	0.111541	1
Abl1	4.38521	-0.212797	1	4.50308	0.0304422	1
Ablim1	4.89006	-0.15531	1	4.99199	0.0246461	1
Ablim2	2.10208	-0.109453	1	2.17793	0.134664	1
Ablim3	5.49829	-0.145714	1	5.56688	-0.0624746	1
Abr	4.55864	-0.151779	1	4.65177	0.00406876	1
Abra	2.65019	-0.363132	1	2.77283	0.024446	1
Abracl	6.30652	0.0972429	1	6.32983	0.0554107	1
Abraxas1	2.30169	-0.17498	1	2.35501	-0.0445584	1
Abraxas2	4.1547	-0.0717968	1	4.19289	-0.0707441	1
Abt1	4.79412	0.0197994	1	4.81966	-0.0184939	1
Abtb1	5.56997	0.0318136	1	5.60593	0.0162873	1
Abtb2	2.20114	-0.367205	1	2.32639	0.107746	1
Acaa2	6.93467	-0.0180432	1	6.94565	-0.101686	1
Acaca	3.77825	-0.0896615	1	3.81962	-0.079594	1
Acacb	3.06915	-0.519676	0.927475	3.24301	0.0226468	1
Acad10	3.46154	-0.135242	1	3.48832	-0.165306	1
Acad11	4.61889	-0.101871	1	4.68329	-0.0239158	1
Acad8	4.71513	-0.0196664	1	4.79241	0.0857877	1
Acad9	4.69826	0.0842448	1	4.71432	0.0134474	1
Acadl	6.75395	-0.0651006	1	6.7677	-0.144902	1
Acadm	6.28432	-0.292865	1	6.3001	-0.370506	1
Acads	5.00453	-0.0658082	1	5.0102	-0.166832	1
Acadsb	4.57469	0.00370019	1	4.56933	-0.136794	1
Acadvl	6.56743	-0.00844467	1	6.57708	-0.0996619	1
Acan	0.991765	0	1	0.993332	0	1
Acap1	3.89599	-0.0918059	1	4.06998	0.312939	1
Acap2	3.91121	-0.210808	1	3.99956	-0.0467481	1
Acap3	3.90592	-0.422612	0.626175	4.079	0.0366578	1
Acat1	7.33928	0.00547915	1	7.33924	-0.111855	1
Acbd3	4.3724	-0.0632613	1	4.45117	0.0545975	1
Acbd4	5.7448	-0.0833	1	5.78103	-0.100361	1
Acbd7	1.80036	0.243246	1	1.745	-0.210949	1
Accs	3.17214	-0.0727253	1	3.21856	-0.0340416	1
Acd	5.22587	-0.117775	1	5.2925	-0.0373215	1
Ace2	1.41417	-0.912577	1	1.46476	-0.42134	1
Acer1	0.991765	0	1	0.993332	0	1
Acer3	3.8594	0.244744	1	3.91921	0.304805	1
Ache	1.08666	-0.0599687	1	1.05741	-1.10696	1
Acin1	5.58352	-0.243376	0.44576	5.70439	-0.00576392	1
Ackr1	3.74323	0.518757	0.948719	3.65761	0.178304	1
Ackr2	1.14709	0.195026	1	1.2344	1.11546	1
Ackr3	5.45896	-0.113274	1	5.45493	-0.254063	1
Ackr4	4.24522	-0.54964	0.493585	4.41662	-0.0747048	1
Acly	6.52821	-0.150139	1	6.58726	-0.100834	1
Acmsd	1.05638	-1.08542	1	1.05795	-1.10725	1
Aco1	5.22724	-0.0659238	1	5.27553	-0.0422109	1
Aco2	5.44477	-0.164572	1	5.53999	-0.000702679	1
Acod1	1.53288	4.39736	0.0501887	0.993332	0	1
Acot1	2.22241	0.900571	0.771982	1.99357	-0.17097	1
Acot11	3.0306	0.259312	1	2.96816	-0.0805141	1
Acot12	1.23488	1.76603	1	1.05795	-1.10725	1
Acot13	5.46949	0.000554921	1	5.4591	-0.142433	1
Acot6	0.991765	0	1	0.993332	0	1
Acot7	6.85877	-0.100529	1	6.89957	-0.102629	1
Acot8	5.63076	-0.0131088	1	5.66637	-0.0286369	1
Acot9	5.32383	0.096404	1	5.29165	-0.107346	1
Acox1	5.90475	-0.0103162	1	5.93012	-0.0566852	1
Acox2	1.82255	-0.0215581	1	1.66707	-1.50092	1
Acox3	4.30303	-0.0228409	1	4.39097	0.120399	1
Acoxl	4.84882	0.0836784	1	4.82874	-0.0936483	1
Acp1	5.52085	0.00818088	1	5.58474	0.0775345	1
Acp2	5.05896	-0.00440147	1	5.1051	0.0106845	1
Acp3	3.31083	0.247853	1	3.30501	0.113477	1
Acp4	2.74456	-0.0321121	1	2.77449	-0.0320018	1
Acp5	6.5283	-0.184596	1	6.83915	0.51513	1
Acp6	4.19288	0.0202456	1	4.13585	-0.285246	1
Acp7	0.991765	0	1	0.993332	0	1
Acr	1.02402	1.02456	1	0.993332	0	1
Acrv1	0.991765	0	1	0.993332	0	1
Acsbg1	0.991765	0	1	0.993332	0	1
Acsbg2	1.20299	-2.26398	1	1.20546	-2.2989	1
Acsf2	3.50084	0.18575	1	3.50384	0.0721255	1
Acsf3	3.22516	-0.0102816	1	3.27471	0.0406595	1
Acsl1	4.96226	-0.083766	1	4.84908	-0.594811	1
Acsl3	4.26428	-0.222831	1	4.34101	-0.0981232	1
Acsl4	4.47848	0.0723844	1	4.50704	0.0364013	1
Acsl5	7.25988	-0.00772696	1	7.27937	-0.0729214	1
Acsl6	0.991765	0	1	0.993332	0	1
Acsm1	2.96361	0.33017	1	2.84947	-0.188698	1
Acsm3	3.99017	0.789932	0.298195	3.58251	-0.544364	1
Acsm4	0.991765	0	1	0.993332	0	1
Acsm5	2.46812	0.182935	1	2.15262	-2.07806	0.904362
Acss1	5.47452	-0.0433961	1	5.51565	-0.0508405	1
Acss2	3.7458	-0.251872	1	3.78245	-0.242223	1
Acss3	2.84412	0.189795	1	2.72284	-0.414544	1
Acta1	4.42112	2.03745	0.0431243	3.48475	-0.0680473	1
Actb	11.8285	-0.0930311	1	11.9128	0.0248539	1
Actbl2	0.991765	0	1	0.993332	0	1
Actc1	7.86921	-0.245719	1	7.92998	-0.194106	1
Actg1	10.5631	-0.062129	1	10.6503	0.0602628	1
Actg2	6.07076	0.0423126	1	6.01981	-0.241551	1
Actl10	1.78119	-0.429716	1	1.99436	0.601395	1
Actl6a	4.85297	-0.0932109	1	4.90338	-0.0581645	1
Actl6b	1.50971	-0.518992	1	1.57876	-0.033873	1
Actl7a	1.2057	0.340312	1	1.17784	-0.157034	1
Actl7b	0.991765	0	1	0.993332	0	1
Actl9	0.991765	0	1	0.993332	0	1
Actn1	5.20001	-0.0425881	1	5.27208	0.0487584	1
Actn2	4.16027	-0.275645	1	4.22183	-0.190712	1
Actn3	1.46348	2.85108	1	1.058	-1.10728	1
Actn4	7.41897	-0.00454301	1	7.47438	0.0301403	1
Actr10	6.03295	-0.0281427	1	6.06545	-0.0473484	1
Actr1a	6.50404	-0.110448	1	6.57858	-0.0210956	1
Actr1b	5.66144	0.0427256	1	5.69495	0.0217154	1
Actr2	7.1977	0.0674519	1	7.23773	0.0632062	1
Actr3	7.12185	0.110425	1	7.18595	0.168046	1
Actr3b	1.53303	-0.00748098	1	1.55615	0.0608671	1
Actr5	3.36011	-0.0443696	1	3.38048	-0.0918935	1
Actr6	4.12448	-0.127125	1	4.19236	-0.0300215	1
Actr8	4.72983	-0.0166265	1	4.74298	-0.0939074	1
Actrt1	0.991765	0	1	0.993332	0	1
Actrt2	0.991765	0	1	0.993332	0	1
Actrt3	0.991765	0	1	0.993332	0	1
Acvr1	4.73417	-0.170179	1	4.78218	-0.146674	1
Acvr1b	4.22001	-0.108752	1	4.2787	-0.0494598	1
Acvr1c	1.11621	0.533422	1	1.05687	-1.10668	1
Acvr2a	2.79781	-0.151102	1	2.8091	-0.225044	1
Acvr2b	1.90637	0.0449194	1	1.87297	-0.26901	1
Acvrl1	7.37107	-0.561059	0.413074	7.58026	-0.0344835	1
Acy1	4.0509	-0.0417802	1	4.08429	-0.0565903	1
Acy3	4.00642	0.0747242	1	4.00774	-0.039601	1
Acyp1	4.18499	0.198526	1	4.19494	0.127853	1
Acyp2	4.26603	0.350105	0.88817	4.19834	0.0530729	1
Ada	5.4983	-0.083026	1	5.50229	-0.200098	1
Adad1	0.991765	0	1	0.993332	0	1
Adad2	0.991765	0	1	0.993332	0	1
Adal	2.24492	0.056087	1	2.27466	0.0659374	1
Adam10	5.15999	0.0532022	1	5.21463	0.0891401	1
Adam11	0.991765	0	1	0.993332	0	1
Adam12	1.25821	0.434624	1	1.33923	1.021	1
Adam15	6.11189	-0.0997745	1	6.16389	-0.0774728	1
Adam17	5.39053	-0.022711	1	5.44118	0.00017116	1
Adam18	0.991765	0	1	0.993332	0	1
Adam19	3.34044	-0.171279	1	3.47397	0.146731	1
Adam19-like	2.62345	-0.24981	1	2.76769	0.190688	1
Adam22	1.20531	0.938552	1	1.17808	0.532513	1
Adam23	1.38952	-0.362019	1	1.39168	-0.45649	1
Adam28	3.7129	0.310102	1	3.75253	0.312895	1
Adam29	0.991765	0	1	0.993332	0	1
Adam30	0.991765	0	1	0.993332	0	1
Adam33	4.13651	0.0498105	1	3.99357	-0.562181	1
Adam7	0.991765	0	1	0.993332	0	1
Adam8	2.77911	0.496366	1	2.59659	-0.294204	1
Adamts1	4.52518	-0.601043	0.118091	4.74378	0.0103127	1
Adamts10	4.79032	-0.659261	0.035293	4.99774	-0.072468	1
Adamts12	1.53001	-0.00747676	1	1.4863	-0.522738	1
Adamts13	1.08759	0.975762	1	1.05774	0.330618	1
Adamts14	0.991765	0	1	1.05745	1.56895	1
Adamts16	0.991765	0	1	0.993332	0	1
Adamts17	2.08172	-0.588933	1	2.21738	0.0183708	1
Adamts18	0.991765	0	1	0.993332	0	1
Adamts19	1.81383	-0.747096	1	1.9411	-0.0227743	1
Adamts2	3.75221	0.043177	1	3.74293	-0.102634	1
Adamts20	0.991765	0	1	0.993332	0	1
Adamts3	1.77888	0.136077	1	1.74201	-0.210943	1
Adamts4	1.38829	0.0305895	1	1.39086	-0.0657461	1
Adamts5	2.66214	0.56751	0.900883	2.53196	-0.00434365	1
Adamts6	1.28504	0.236238	1	1.28735	0.144974	1
Adamts7	2.481	-0.965767	0.405219	2.71181	0.0388431	1
Adamts9	2.76712	-0.395559	1	2.79122	-0.421707	1
Adamtsl2	4.50297	-0.552056	0.391594	4.50173	-0.712454	0.0794433
Adamtsl3	1.5089	0.0935618	1	1.51076	-0.00731138	1
Adamtsl4	3.27275	-0.412531	1	3.43609	0.0590004	1
Adamtsl5	3.85986	-0.214827	1	3.9399	-0.0644834	1
Adap1	2.27508	0.450492	1	2.28853	0.390295	1
Adap2	3.66132	0.0286373	1	3.67709	-0.0353451	1
Adar	4.52717	0.787635	3.90673e-06	4.32921	0.186041	1
Adarb1	3.20544	-0.568138	0.733016	3.307	-0.287265	1
Adat1	2.02223	-0.0210514	1	2.07162	0.104467	1
Adat2	2.37826	0.173427	1	2.37838	0.0622907	1
Adat3	2.47902	0.0954055	1	2.4435	-0.167998	1
Adck5	4.49812	-0.147795	1	4.5559	-0.0914306	1
Adcy1	0.991765	0	1	0.993332	0	1
Adcy10	0.991765	0	1	0.993332	0	1
Adcy2	3.85592	-0.664019	0.0743802	4.02792	-0.155353	1
Adcy3	2.02573	-0.579989	1	2.136	-0.0668176	1
Adcy4	4.56975	-0.766163	0.0430593	4.76492	-0.193281	1
Adcy5	2.73271	-0.472636	1	2.79501	-0.321921	1
Adcy6	4.15743	-0.0838871	1	4.15649	-0.210595	1
Adcy7	3.93083	-0.0632878	1	4.02641	0.103567	1
Adcy8	1.70112	-0.631473	1	1.78155	-0.150498	1
Adcy9	4.00909	-0.0940073	1	4.12202	0.126998	1
Adcyap1	1.05657	-1.08558	1	1.05811	-1.10733	1
Adcyap1r1	1.86868	-0.162023	1	1.99088	0.351833	1
Add1	6.66329	-0.111767	1	6.76688	0.0584526	1
Add2	1.02446	1.02524	1	0.993332	0	1
Add3	5.62284	-0.208214	1	5.74947	0.0398452	1
Adgb	2.22075	0.517304	1	2.23547	0.459217	1
Adgra1	0.991765	0	1	0.993332	0	1
Adgra2	5.19053	-0.232175	1	5.33316	0.0669498	1
Adgra3	3.8357	-0.314506	1	3.91225	-0.177093	1
Adgrb1	0.991765	0	1	0.993332	0	1
Adgrb2	1.17555	-0.902116	1	1.20632	-0.388986	1
Adgrb3	0.991765	0	1	0.993332	0	1
Adgrd1	2.65255	0.35268	1	2.51187	-0.326309	1
Adgrd2	0.991765	0	1	0.993332	0	1
Adgre1	4.36711	0.57534	0.244866	4.1396	-0.178745	1
Adgre4	2.87765	0.459272	1	2.81543	0.137875	1
Adgre5	8.24609	-0.597211	0.101275	8.45138	-0.0748785	1
Adgrf1	1.33989	0.326532	1	1.31574	-0.0304776	1
Adgrf2	0.991765	0	1	0.993332	0	1
Adgrf3	1.14697	0.952493	1	1.20587	1.45787	1
Adgrf4	0.991765	0	1	0.993332	0	1
Adgrf5	7.92345	-0.556014	0.689052	8.14289	-0.00321809	1
Adgrg1	4.1563	0.0942771	1	4.20579	0.117225	1
Adgrg2	1.53223	-0.00748762	1	1.53424	-0.108719	1
Adgrg3	1.509	0.642892	1	1.43912	0.0275515	1
Adgrg4	0.991765	0	1	0.993332	0	1
Adgrg5	1.48552	0.202229	1	1.48644	0.101764	1
Adgrg6	4.52336	-0.633141	0.0592863	4.66213	-0.2633	1
Adgrg7	0.991765	0	1	0.993332	0	1
Adgrl1	3.7443	-0.511565	0.384049	3.8984	-0.0888197	1
Adgrl2	4.11295	-0.358878	1	4.28578	0.0734768	1
Adgrl3	3.73541	-0.62929	0.581223	3.92466	-0.0670421	1
Adgrl4	4.44613	-0.626668	0.241587	4.62103	-0.14117	1
Adgrv1	0.991765	0	1	0.993332	0	1
Adh1	5.46043	0.747468	0.830265	5.03964	-0.488302	1
Adh5	6.68991	-0.00122956	1	6.71198	-0.0521253	1
Adh7	2.82811	0.754755	0.411433	2.68007	0.182045	1
Adhfe1	3.36314	0.0577286	1	3.34402	-0.121981	1
Adi1	6.12845	0.148486	1	6.10578	-0.0227834	1
Adig	4.75838	-0.0014599	1	4.62309	-0.557423	1
Adipoq	4.79243	-0.652126	1	4.62517	-1.64202	1
Adipor1	7.49614	0.0974381	1	7.53979	0.102853	1
Adipor2	5.94166	-0.00621895	1	5.94535	-0.123686	1
Adk	5.05993	-0.134806	1	5.11579	-0.0729773	1
Adm	3.64219	-0.030624	1	3.54485	-0.522865	1
Adm2	1.14788	0.947338	1	1.1489	0.87492	1
Adnp	5.1397	-0.144087	1	5.25163	0.0617539	1
Adnp2	3.66185	-0.114075	1	3.78295	0.150401	1
Ado	3.56481	0.246509	1	3.47774	-0.143904	1
Adora1	2.01205	-0.108716	1	2.13627	0.367272	1
Adora2a	1.59847	0.45362	1	1.62079	0.475232	1
Adora2b	2.54573	-0.0627655	1	2.56944	-0.0813386	1
Adora3	2.67246	0.1204	1	2.70299	0.12062	1
Adpgk	3.6793	-0.0519028	1	3.69589	-0.114683	1
Adprh	6.1098	-0.0289078	1	6.12928	-0.0892645	1
Adprm	3.53806	0.00481555	1	3.59957	0.085936	1
Adprs	4.93401	0.0229425	1	4.93279	-0.0983229	1
Adra1a	1.98602	-0.346459	1	2.03789	-0.174537	1
Adra1b	2.34824	-0.592085	1	2.43859	-0.25002	1
Adra1d	1.52956	-0.607607	1	1.59835	-0.122766	1
Adra2a	1.70205	0.645502	1	1.72274	0.622859	1
Adra2b	0.991765	0	1	0.993332	0	1
Adra2c	1.02395	-0.641961	1	1.02566	-0.657119	1
Adrb1	3.31416	-0.0402022	1	3.4787	0.349585	1
Adrb2	6.30138	-0.221292	1	6.39982	-0.0541455	1
Adrb3	1.59819	-0.548987	1	1.60044	-0.647872	1
Adrm1	6.62015	0.0773191	1	6.60363	-0.0834223	1
Adsl	4.35663	0.0711553	1	4.33537	-0.112819	1
Adss1	2.53187	0.4361	1	2.37965	-0.283372	1
Adss2	4.98115	0.194916	1	5.01977	0.190632	1
Aebp1	6.07213	-0.100392	1	6.08506	-0.182023	1
Aebp2	4.33898	0.0627428	1	4.36579	0.0246312	1
Aen	5.43122	0.27385	1	5.32985	-0.116108	1
Afap1	2.91573	-0.395653	1	3.01171	-0.132842	1
Afap1l1	5.93582	-0.439139	0.457245	6.12175	0.00560098	1
Afap1l2	3.56808	-0.459705	0.939998	3.67398	-0.19826	1
Afdn	5.39411	-0.0258022	1	5.42446	-0.0613267	1
Aff1	4.21652	0.0842764	1	4.29358	0.186082	1
Aff2	0.991765	0	1	0.993332	0	1
Aff3	2.71163	-0.434792	1	2.8216	-0.096269	1
Aff4	3.87101	0.0947947	1	3.85305	-0.0798853	1
Afg1l	2.89721	-0.236991	1	2.95977	-0.111525	1
Afg3l2	4.70278	-0.05068	1	4.75892	-0.00248759	1
Afm	1.66241	0.18707	1	1.62197	-0.206514	1
Afmid	1.68543	0.51402	1	1.53522	-0.710403	1
Aftph	4.95697	-0.0619399	1	4.99569	-0.0703237	1
Aga	6.39526	-0.0458588	1	6.41274	-0.109375	1
Agap1	4.15195	-0.162781	1	4.25547	0.0340857	1
Agap2	2.15865	-0.147444	1	2.32628	0.448729	1
Agap3	5.97184	-0.0279003	1	6.02778	0.0119139	1
Agbl1	0.991765	0	1	0.993332	0	1
Agbl2	1.85492	0.523982	1	1.85555	0.416306	1
Agbl3	1.72161	-0.0378212	1	1.7812	0.204463	1
Agbl4	1.05566	0.383635	1	1.05732	0.331216	1
Agbl5	3.03093	-0.00608098	1	3.06512	-0.00594008	1
Ager	12.6918	0.152829	1	12.6726	-0.00852193	1
Agfg1	4.61139	-0.0632258	1	4.68381	0.033573	1
Agfg2	3.81477	0.25638	1	3.73367	-0.109965	1
Aggf1	4.08175	-0.166466	1	4.18526	0.0384274	1
Agk	3.85869	-0.176375	1	3.92332	-0.0841087	1
Agl	3.50772	-0.0429451	1	3.58846	0.0963106	1
Agmat	1.41823	1.2362	1	1.17887	-2.20764	1
Agmo	1.31437	0.0618667	1	1.20676	-2.33312	1
Ago2	2.29415	0.0151941	1	2.31001	-0.0365739	1
Agpat1	5.62136	-0.143046	1	5.69623	-0.0493048	1
Agpat2	5.11841	-0.129721	1	5.10503	-0.294988	1
Agpat3	5.90754	-0.102267	1	5.99314	0.0288637	1
Agpat4	4.80577	-0.214733	1	4.87345	-0.129879	1
Agpat5-1	0.991765	0	1	0.993332	0	1
Agpat5-2	3.77201	-0.334102	1	3.88559	-0.0654741	1
Agps	4.35518	0.180127	1	4.34855	0.0470357	1
Agr2	3.06053	0.46084	1	2.61827	-1.78567	1
Agr3	2.98993	0.453864	1	2.89511	0.031533	1
Agrn	6.33755	0.000836238	1	6.43622	0.152203	1
Agt	7.4335	0.0138152	1	7.31998	-0.466096	0.291931
Agtpbp1	3.50389	-0.313717	1	3.60729	-0.0699446	1
Agtr1	1.11772	-1.69767	1	1.28953	1.05629	1
Agtr2	0.991765	0	1	0.993332	0	1
Agtrap	5.25965	0.0718764	1	5.32605	0.144909	1
Agxt	1.36744	-0.247206	1	1.26339	-2.68729	1
Agxt2	1.60171	-0.272837	1	1.53581	-1.05236	1
Ahctf1	4.02534	-0.134682	1	4.08324	-0.0700471	1
Ahcy	5.50061	-0.0111457	1	5.44852	-0.290048	1
Ahcyl1	5.15629	0.023939	1	5.17947	-0.027561	1
Ahcyl2	4.20099	-0.0213655	1	4.20338	-0.13583	1
Ahdc1	3.427	-0.315611	1	3.54782	-0.0142545	1
Ahnak	8.51065	-0.0274776	1	8.53423	-0.07956	1
Ahnak2	2.21852	-0.0753618	1	2.28873	0.122478	1
Ahr	4.30561	-0.20033	1	4.39009	-0.0575835	1
Ahrr	1.31235	-0.977602	1	1.28781	-1.64264	1
Ahsa1	6.74928	-0.115939	1	6.74773	-0.247132	1
Ahsg	5.40536	2.73564	1	3.36881	-6.80309	1
Ahsp	1.80228	0.737745	1	1.6439	-0.285661	1
Aicda	1.08749	-0.0606899	1	1.0889	-0.119481	1
Aida	5.07415	0.259807	0.786929	5.05687	0.0956744	1
Aif1	5.78108	0.218286	1	5.75643	0.0469012	1
Aif1l	1.50905	-0.518991	1	1.57816	-0.0338716	1
Aifm1	4.24365	-0.0916863	1	4.28257	-0.0863326	1
Aifm2	4.99063	0.00391535	1	5.03212	0.0163773	1
Aifm3	1.6407	-0.182352	1	1.64274	-0.285659	1
Aig1	5.40396	-0.176643	1	5.47804	-0.0673061	1
Aim2-like	4.26777	0.831728	0.00109415	4.23591	0.656235	0.181099
Aimp1	6.07843	0.0906311	1	6.06854	-0.046191	1
Aimp2	4.96808	0.067801	1	4.98542	0.00852509	1
Aip	6.10106	0.129953	1	6.06783	-0.0755326	1
Aipl1	0.991765	0	1	0.993332	0	1
Aire	0.991765	0	1	0.993332	0	1
Ajap1	1.59683	-0.844863	1	1.64182	-0.530272	1
Ajm1	1.46305	-0.32352	1	1.51148	-0.0073135	1
Ajuba	5.15232	0.0225169	1	5.18416	-0.00314309	1
Ak1	6.34275	0.0500719	1	6.36619	0.00105557	1
Ak2	5.94991	0.134734	1	5.92365	-0.0507952	1
Ak3	6.08372	-0.123764	1	6.0735	-0.278773	1
Ak4	1.08748	2.03762	1	1.08839	1.98191	1
Ak5	1.55473	-0.101908	1	1.53383	-0.39567	1
Ak6	5.74237	0.0604547	1	5.69957	-0.172617	1
Ak7	3.16571	0.309804	1	3.11386	0.0265302	1
Ak8	2.69258	0.315312	1	2.68452	0.167361	1
Ak9	1.95982	0.308489	1	2.01094	0.422152	1
Akain1	0.991765	0	1	0.993332	0	1
Akap1	4.81219	-0.212343	1	4.89959	-0.0653788	1
Akap10	3.59291	-0.104461	1	3.63841	-0.0739904	1
Akap11	3.88751	0.0851515	1	3.9122	0.0456527	1
Akap12	5.2777	-0.453417	0.878527	5.42093	-0.119143	1
Akap13	4.83448	-0.0616004	1	4.90823	0.0377969	1
Akap14	2.44373	0.0238739	1	2.42061	-0.194255	1
Akap17b	1.76047	-0.170371	1	1.79992	-0.0351788	1
Akap3	1.97584	-0.0149324	1	2.00977	0.046512	1
Akap4	0.991765	0	1	0.993332	0	1
Akap5	7.79879	0.155749	1	7.8285	0.124404	1
Akap6	2.22987	0.091911	1	2.25922	0.101801	1
Akap7	4.29532	0.0477556	1	4.34791	0.0882729	1
Akap8-1	4.13985	-0.302183	1	4.22323	-0.147537	1
Akap8-2	3.65286	-0.00543828	1	3.73997	0.15184	1
Akap8l	5.6217	-0.107159	1	5.69602	-0.0126722	1
Akap9	4.03048	-0.0478627	1	4.07305	-0.0377654	1
Akip1	5.97163	0.207467	1	5.94256	0.0232845	1
Akirin1	5.11235	0.17899	1	5.09343	0.0158887	1
Akirin2	5.09973	0.0157614	1	5.12406	-0.0325343	1
Akna	3.68967	-0.00967741	1	3.82691	0.283005	1
Aknad1	1.14841	-0.672042	1	1.20714	0.255982	1
Akr1a1	9.14398	0.0303488	1	9.13993	-0.0989149	1
Akr1b1	7.65118	-0.0427598	1	7.65818	-0.138558	1
Akr1b7	6.58865	0.233167	1	6.40741	-0.406543	1
Akr1b8	4.39791	0.419301	1	4.24652	-0.114481	1
Akr1d1	1.49021	1.04436	1	1.23576	-2.54473	1
Akr1e2	3.45583	-0.00834684	1	3.48461	-0.0252109	1
Akr7a2	5.54852	0.022545	1	5.53021	-0.147711	1
Akr7a5	6.08642	0.653899	0.49139	5.97111	0.287315	1
Akt1	7.24511	-0.0712397	1	7.29193	-0.059007	1
Akt1s1	4.85827	-0.000663318	1	4.86838	-0.0881265	1
Akt2	6.13208	-0.0219753	1	6.18078	-0.00565359	1
Akt3	4.40151	-0.270118	1	4.55691	0.0888084	1
Alad	5.0414	0.0739222	1	5.04013	-0.0401362	1
Alas1	6.07192	-0.0176525	1	6.07242	-0.131293	1
Alas2	6.05532	0.91376	0.621344	5.70247	-0.0156396	1
Alb	7.46475	1.07123	1	6.40981	-4.7504	0.0622291
Alb-like-1	1.5795	0.803099	1	1.34226	-1.91511	1
Alb-like-2	7.92917	0.228433	1	7.81392	-0.207672	1
Alcam	7.93499	0.0712173	1	7.94373	-0.0177306	1
Aldh16a1	4.49636	0.151774	1	4.51397	0.0865789	1
Aldh18a1	3.394	0.0196423	1	3.42092	-0.0115848	1
Aldh1a1	9.71767	0.188822	1	9.65465	-0.0923537	1
Aldh1a2	7.48774	0.415963	0.827947	7.29979	-0.190092	1
Aldh1a3	3.3166	-0.186446	1	3.3699	-0.113	1
Aldh1a7	9.35693	-0.650734	0.0962618	9.4842	-0.349014	1
Aldh1b1	3.21295	0.208327	1	3.1695	-0.0518415	1
Aldh1l1	2.19546	0.276342	1	1.99698	-0.948885	1
Aldh1l2	1.41431	0.254152	1	1.4873	0.669599	1
Aldh2	9.89301	-0.319581	0.27416	9.98226	-0.177426	1
Aldh3a1	2.38491	0.724825	1	2.10667	-0.617304	1
Aldh3a2	5.25207	-0.0506578	1	5.28067	-0.0840066	1
Aldh3b1	6.49477	0.150334	1	6.41122	-0.20109	1
Aldh4a1	3.52537	-0.0937348	1	3.55584	-0.1107	1
Aldh5a1	2.56393	0.100086	1	2.60896	0.15323	1
Aldh6a1	4.29078	-0.0327172	1	4.32569	-0.0448842	1
Aldh7a1	5.46774	-0.0828425	1	5.47773	-0.170815	1
Aldh9a1	4.24243	0.0159396	1	4.26545	-0.0245692	1
Aldoa	9.1204	-0.0281939	1	9.11577	-0.160652	1
Aldob	3.72209	1.04102	1	2.85674	-4.57581	1
Aldoc	2.80332	-0.0934484	1	2.8325	-0.0963031	1
Alg1	4.0194	0.0135229	1	4.04483	-0.0255221	1
Alg11	3.09531	0.0298855	1	3.08257	-0.138789	1
Alg12	8.16917	-0.113226	1	8.27513	0.0720256	1
Alg13	3.18259	-0.251062	1	3.22714	-0.200828	1
Alg2	4.13237	-0.151989	1	4.18634	-0.0992853	1
Alg3	4.49993	-0.133604	1	4.58183	-0.00431034	1
Alg5	5.31864	0.024693	1	5.3124	-0.109418	1
Alg6	3.04563	-0.268616	1	3.1833	0.113057	1
Alg8	3.79193	-0.0735374	1	3.80173	-0.155951	1
Alg9	4.54826	-0.00712165	1	4.59037	0.0022839	1
Alkal1	1.55851	0.410208	1	1.64417	0.79873	1
Alkal2	1.17524	-0.902115	1	1.14827	-1.9579	1
Alkbh1	2.72988	-0.132883	1	2.75175	-0.164964	1
Alkbh2	2.68276	0.0355702	1	2.67449	-0.117226	1
Alkbh3	4.99429	0.0777303	1	5.00692	0.00432278	1
Alkbh4	2.1752	-0.184177	1	2.17744	-0.293825	1
Alkbh5	4.63761	-0.0189346	1	4.68016	-0.0175454	1
Alkbh6	4.07004	-0.0103889	1	4.0703	-0.124754	1
Alkbh7	5.26143	0.351395	1	5.17486	0.0154364	1
Alkbh8	1.57625	0.31567	1	1.5558	0.0608726	1
Allc	0.991765	0	1	0.993332	0	1
Alms1	1.81647	0.178506	1	1.79966	-0.0351753	1
Alox12	1.36447	-1.22306	1	1.46469	-0.0904492	1
Alox12b	0.991765	0	1	0.993332	0	1
Alox12e	4.24633	0.409265	1	4.01437	-0.501077	1
Alox15	3.23401	1.19982	0.78476	2.75208	-0.40149	1
Alox15b	0.991765	0	1	0.993332	0	1
Alox5	3.47031	0.073413	1	3.4814	-0.00192433	1
Alox5ap	5.20429	0.443261	0.289484	5.07582	-0.0106052	1
Aloxe3	2.65535	0.103964	1	2.72724	0.248078	1
Alpk1	3.4607	-0.167518	1	3.59299	0.151328	1
Alpk2	1.11705	0.532698	1	1.05753	-1.10703	1
Alpk3	4.0002	-0.184349	1	4.03594	-0.190048	1
Alpl	3.85372	0.616135	0.596913	3.73772	0.195265	1
Als2	3.57489	-0.104312	1	3.62705	-0.0547139	1
Als2cl	3.62391	-0.246235	1	3.7781	0.136475	1
Alx1	0.991765	0	1	0.993332	0	1
Alx3	0.991765	0	1	0.993332	0	1
Alx4	0.991765	0	1	0.993332	0	1
Alyref	5.9523	0.0666435	1	5.98608	0.0508906	1
Amacr	3.99647	-0.0383156	1	3.97439	-0.221565	1
Ambn	1.81973	0.181171	1	1.68464	-0.92696	1
Ambp-like-1	3.42427	1.07489	1	2.59246	-4.7772	1
Ambp-like-2	6.2821	2.20689	1	4.55347	-5.14099	1
Ambra1	3.57649	-0.104316	1	3.65397	0.0286782	1
Amd1	5.38242	-0.140046	1	5.45136	-0.0552684	1
Amdhd1	1.23453	0.654727	1	1.14945	-0.76509	1
Amdhd2	4.54211	0.170976	1	4.55111	0.0886148	1
Amelx	0.991765	0	1	0.993332	0	1
Amer1	2.48206	-0.0854851	1	2.50802	-0.0973967	1
Amer2	0.991765	0	1	0.993332	0	1
Amer3	0.991765	0	1	0.993332	0	1
Amfr	6.6658	-0.0360085	1	6.70559	-0.0435266	1
Amh	0.991765	0	1	0.993332	0	1
Amhr2	1.20449	-0.308913	1	1.1781	-0.969921	1
Amigo1	2.33358	0.0982434	1	2.32367	-0.069193	1
Amigo2	3.6226	-0.240715	1	3.79775	0.205185	1
Amigo3	2.63675	-0.271585	1	2.72177	-0.0425186	1
Ammecr1	1.77587	0.311061	1	1.77854	0.204474	1
Ammecr1l	3.72406	-0.122702	1	3.80885	0.0291115	1
Amn	0.991765	0	1	0.993332	0	1
Amn1	4.13943	-0.0341206	1	4.19688	0.0320103	1
Amot	2.63865	0.253878	1	2.58661	-0.0617289	1
Amotl1	4.44767	-0.322808	1	4.60566	0.0493554	1
Amotl2	5.57593	-0.0555639	1	5.65018	0.0337295	1
Ampd1	1.05588	1.61781	1	0.993332	0	1
Ampd2	2.88011	-0.48528	1	3.00169	-0.100343	1
Ampd3	2.59148	-0.254231	1	2.67952	-0.0146038	1
Amph	0.991765	0	1	0.993332	0	1
Amt	2.29865	-0.273371	1	2.3018	-0.383657	1
Amtn	0.991765	0	1	0.993332	0	1
Amy1	2.12024	0.0793548	1	2.04388	-0.440498	1
Amy2a1	1.89307	0.538888	1	1.68499	-0.926668	1
Amz1	1.33822	-1.81627	0.955638	1.44038	-0.312265	1
Amz2	5.19113	-0.00475551	1	5.20138	-0.0921951	1
Anapc1	4.27368	-0.0664292	1	4.31072	-0.0722671	1
Anapc10	4.37025	0.22738	1	4.32649	0.00159242	1
Anapc11	7.28965	0.10174	1	7.2724	-0.0575826	1
Anapc13	8.05778	0.204902	1	7.97506	-0.132775	1
Anapc15	4.85459	0.152372	1	4.83493	-0.00592262	1
Anapc16	6.2013	-0.0428412	1	6.21116	-0.138613	1
Anapc2	5.57484	-0.0789009	1	5.61784	-0.0691062	1
Anapc4	5.20087	-0.112051	1	5.21976	-0.177633	1
Anapc5	7.48439	-0.131663	0.829815	7.54873	-0.0680422	1
Anapc7	5.55613	-0.110773	1	5.62683	-0.0250916	1
Angel1	2.91051	-0.324655	1	2.9821	-0.161708	1
Angel2	3.65744	-0.105004	1	3.67981	-0.1486	1
Angpt1	5.45128	-0.632312	0.0408004	5.6172	-0.198564	1
Angpt2	3.89285	-0.675761	0.186045	4.03067	-0.266515	1
Angpt4	1.02391	-0.641928	1	1.0573	0.330852	1
Angptl2	4.55547	-0.459609	0.289484	4.79155	0.165026	1
Angptl3	1.7267	-0.473204	1	1.5598	-3.77958	1
Angptl4	4.02315	0.141678	1	3.94942	-0.219796	1
Angptl5	0.991765	0	1	0.993332	0	1
Angptl6	3.83659	0.471098	0.356406	3.71469	0.0101066	1
Angptl7	3.48047	0.361416	1	3.20553	-0.760775	1
Angptl8	3.96717	-0.432331	1	4.03124	-0.309244	1
Ank1	1.57727	0.789223	1	1.46433	-0.0904504	1
Ank2	1.38931	0.0305917	1	1.39102	-0.0657477	1
Ank3	2.39945	0.0293238	1	2.4506	0.117391	1
Ankar	0.991765	0	1	0.993332	0	1
Ankdd1a	0.991765	0	1	0.993332	0	1
Ankef1	1.74302	0.635714	1	1.62204	-0.206513	1
Ankfn1	1.08695	2.0368	1	1.05733	1.56884	1
Ankfy1	4.47899	0.149933	1	4.42561	-0.132083	1
Ankh	4.60657	-0.227273	1	4.69106	-0.0815625	1
Ankib1	4.03628	-0.101079	1	4.09754	-0.0291806	1
Ankk1	0.991765	0	1	0.993332	0	1
Ankle1	1.39098	-0.362022	1	1.4887	0.389344	1
Ankle2	4.11477	0.0584529	1	4.13581	0.00106373	1
Ankmy1	1.34019	0.724467	1	1.31524	0.407195	1
Ankmy2	4.53703	-0.11017	1	4.60254	-0.028763	1
Ankra2	4.64527	0.0311137	1	4.68805	0.0452005	1
Ankrd1	6.13823	-0.267173	1	6.20718	-0.181669	1
Ankrd10	5.21021	-0.187669	1	5.28396	-0.0844974	1
Ankrd11	4.33506	-0.155112	1	4.40321	-0.0690385	1
Ankrd12	2.6259	-0.180352	1	2.71026	0.0388403	1
Ankrd13a	5.71856	-0.0369738	1	5.79091	0.0453593	1
Ankrd13b	3.2582	-0.610861	0.418966	3.42978	-0.0663012	1
Ankrd13c	4.86915	0.0534451	1	4.90402	0.0407855	1
Ankrd13d	2.95999	0.144538	1	2.9527	0.0018514	1
Ankrd16	3.1757	-0.113403	1	3.22775	-0.0477495	1
Ankrd17	3.92748	-0.0565638	1	3.97716	-0.0230779	1
Ankrd2	1.14757	0.944073	1	1.08933	-0.119131	1
Ankrd23	1.9917	1.17685	0.902606	1.78227	0.204462	1
Ankrd24	1.02465	1.02553	1	0.993332	0	1
Ankrd26	0.991765	0	1	0.993332	0	1
Ankrd27	3.93551	-0.0998439	1	3.99286	-0.0377773	1
Ankrd28	3.15592	-0.0448933	1	3.21506	0.0410789	1
Ankrd29	3.23879	0.294811	1	3.21156	0.0925051	1
Ankrd30a	1.74051	0.275009	1	1.76155	0.275782	1
Ankrd31	0.991765	0	1	0.993332	0	1
Ankrd33	1.88673	-0.556884	1	2.07126	0.335784	1
Ankrd33b	2.0208	-0.021053	1	2.00751	-0.217156	1
Ankrd34a	1.55511	-0.101913	1	1.57883	-0.0338733	1
Ankrd34b	0.991765	0	1	0.993332	0	1
Ankrd34c	0.991765	0	1	0.993332	0	1
Ankrd35	1.94117	0.225873	1	1.85529	-0.384333	1
Ankrd37	3.1142	-0.0823148	1	3.25292	0.25939	1
Ankrd39	3.51018	-0.124179	1	3.5678	-0.0453547	1
Ankrd40	6.37633	0.0998044	1	6.36445	-0.0499511	1
Ankrd40cl	0.991765	0	1	0.993332	0	1
Ankrd42	3.36851	0.112384	1	3.36312	-0.0223264	1
Ankrd44	3.93404	0.0347888	1	3.9826	0.0672084	1
Ankrd45	1.339	0.724468	1	1.39141	0.990813	1
Ankrd46	4.91821	-0.139115	1	4.9988	-0.0112185	1
Ankrd49	3.01633	-0.208371	1	3.05792	-0.166048	1
Ankrd50	4.29642	-0.168965	1	4.32161	-0.213238	1
Ankrd52	3.28274	-0.251209	1	3.39032	0.00368044	1
Ankrd53	0.991765	0	1	0.993332	0	1
Ankrd54	4.01974	0.0926339	1	4.01201	-0.0467993	1
Ankrd55	1.02446	1.02524	1	0.993332	0	1
Ankrd6	1.17489	-0.0788317	1	1.23337	0.576703	1
Ankrd60	0.991765	0	1	0.993332	0	1
Ankrd61	1.02355	-0.641613	1	1.05707	0.331102	1
Ankrd63	0.991765	0	1	0.993332	0	1
Ankrd65	3.15395	0.86856	0.0406675	2.96321	0.216237	1
Ankrd66	3.50449	0.537226	0.582242	3.38908	0.0923113	1
Ankrd7	0.991765	0	1	0.993332	0	1
Ankrd9	4.37861	0.0495963	1	4.35028	-0.150493	1
Anks1a	4.89499	-0.0324835	1	4.95144	0.0130264	1
Anks1b	0.991765	0	1	0.993332	0	1
Anks3	4.14389	-0.0714296	1	4.21169	0.0173648	1
Anks4b	2.34135	-0.172437	1	2.31652	-0.414212	1
Anks6	1.72238	0.349842	1	1.70308	0.128704	1
Ankub1	0.991765	0	1	0.993332	0	1
Ankzf1	4.61311	-0.0249465	1	4.63919	-0.0668879	1
Anln	1.92605	0.558024	1	1.92595	0.449608	1
Ano1	6.07205	-0.138007	1	6.17956	0.0529349	1
Ano10	4.68712	-0.147621	1	4.78812	0.036173	1
Ano3	0.991765	0	1	0.993332	0	1
Ano4	1.43681	-1.52718	1	1.50988	-0.61748	1
Ano5	0.991765	0	1	0.993332	0	1
Ano6	4.87783	-0.153835	1	4.94694	-0.0692646	1
Ano7	1.59957	0.221242	1	1.57883	-0.0338733	1
Ano8	3.57413	-0.302788	1	3.67284	-0.0778487	1
Ano9	2.32746	-0.23666	1	2.53386	0.478342	1
Anp32a	7.97444	-0.0325618	1	8.03703	0.022286	1
Anp32b	7.46824	-0.0147525	1	7.53519	0.0522498	1
Anp32e	6.41574	-0.175538	0.978015	6.53378	0.0436306	1
Anpep	6.33159	-0.169812	1	6.4468	0.0426968	1
Antkmt	4.57289	-0.0348735	1	4.60547	-0.0493967	1
Antxr1	4.38617	-0.29644	1	4.57521	0.161171	1
Antxr2	5.01322	-0.458455	0.321921	5.16733	-0.0862	1
Antxrl	0.991765	0	1	0.993332	0	1
Anxa1	9.01213	0.329715	0.7933	8.96986	0.120694	1
Anxa10	0.991765	0	1	0.993332	0	1
Anxa11	6.77618	-0.00959521	1	6.80726	-0.0407591	1
Anxa13	2.11853	0.146294	1	1.96196	-0.880767	1
Anxa2	9.68282	0.199782	1	9.64134	-0.0213176	1
Anxa2r	0.991765	0	1	0.993332	0	1
Anxa3	8.8473	0.222913	1	8.71049	-0.270499	1
Anxa4	8.50765	0.122153	1	8.53667	0.0916628	1
Anxa5	9.66236	0.113769	1	9.64099	-0.0554716	1
Anxa6	7.39661	-0.10557	1	7.46398	-0.0329702	1
Anxa7	7.07859	-0.0116557	1	7.1182	-0.0121217	1
Anxa8	5.68484	0.562746	0.878527	5.57341	0.193562	1
Anxa9	1.74284	0.635716	1	1.62158	-0.206514	1
Aoah	2.59923	0.355547	1	2.61005	0.280922	1
Aoc2	1.31201	-0.41806	1	1.31424	-0.507588	1
Aoc3	5.49508	-0.43469	0.22119	5.58708	-0.262496	1
Aox3	4.35445	0.0895269	1	4.19364	-0.571059	1
Aox4	1.02355	-0.641619	1	1.05712	0.331096	1
Ap1ar	4.42488	-0.0355789	1	4.48614	0.0303889	1
Ap1b1	5.35127	0.0354341	1	5.39376	0.0416716	1
Ap1g1	4.50485	0.037	1	4.5514	0.0579076	1
Ap1g2	4.56501	-0.191324	1	4.61873	-0.148425	1
Ap1m1	5.86475	-0.0482213	1	5.92423	-0.00151502	1
Ap1m2	5.54678	0.144599	1	5.54686	0.0373396	1
Ap1s1	6.69835	0.0594928	1	6.74386	0.07221	1
Ap1s2	4.65987	-0.278393	0.900883	4.84539	0.157361	1
Ap1s3	4.54057	0.343567	1	4.51836	0.178912	1
Ap2a1	5.05774	-0.16166	1	5.15425	0.00432069	1
Ap2a2	5.7955	-0.0933171	1	5.8304	-0.111076	1
Ap2b1	5.69239	-0.029361	1	5.7438	-0.00510096	1
Ap2m1	8.1267	0.0245364	1	8.14846	-0.0325206	1
Ap2s1	6.81927	0.12785	1	6.8081	-0.0152013	1
Ap3b1	4.68084	0.00654444	1	4.72259	0.0108543	1
Ap3b2	0.991765	0	1	0.993332	0	1
Ap3d1	5.22888	-0.153286	1	5.32264	-0.000600218	1
Ap3m1	5.31281	-0.0653379	1	5.37437	-0.00644879	1
Ap3m2	4.31526	-0.152354	1	4.41992	0.0462542	1
Ap3s1	5.83718	-0.00595662	1	5.87785	-0.00410032	1
Ap4b1	3.19753	0.00533266	1	3.21348	-0.0582832	1
Ap4e1	2.29643	-0.0788796	1	2.35102	0.0417649	1
Ap4m1	3.64936	-0.169241	1	3.72248	-0.0422141	1
Ap4s1	4.72813	-0.12684	1	4.77807	-0.0895842	1
Ap5b1	2.75146	0.0647269	1	2.77212	0.0244466	1
Ap5m1	3.13417	-0.085274	1	3.20893	0.0551929	1
Ap5s1	3.75339	-0.0890616	1	3.7942	-0.0762429	1
Ap5z1	4.28832	-0.19265	1	4.42266	0.0992621	1
Apaf1	2.53806	-0.211486	1	2.56358	-0.22351	1
Apba1	1.50828	-0.518988	1	1.55548	-0.203458	1
Apba2	0.991765	0	1	0.993332	0	1
Apba3	4.49114	0.0945829	1	4.45967	-0.11871	1
Apbb1	5.16242	-0.155514	1	5.23939	-0.0480073	1
Apbb2	4.42021	-0.237159	1	4.5832	0.138103	1
Apbb3	5.13046	-0.279961	0.487693	5.21312	-0.142338	1
Apc	4.16955	-0.0804775	1	4.29141	0.167505	1
Apc2	0.991765	0	1	0.993332	0	1
Apcdd1	2.69551	-0.676359	0.929004	2.7783	-0.401714	1
Apcdd1l	1.05559	0.383699	1	1.05688	0.330875	1
Apcs	3.12461	-0.123097	1	2.7459	-3.33935	1
Apeh	5.7105	-0.00413793	1	5.74111	-0.0327576	1
Apela	1.48471	-0.0999528	1	1.57659	0.455007	1
Apex1	4.71248	-0.0032512	1	4.71475	-0.110289	1
Apex2	3.31605	-0.101545	1	3.34312	-0.121969	1
Aph1a	6.52151	-0.11076	1	6.63299	0.0810047	1
Aph1b	4.50407	-0.0730544	1	4.41892	-0.487386	1
Api5	5.01028	0.0397919	1	5.07562	0.110045	1
Aplf	2.16205	-0.147455	1	2.16424	-0.257053	1
Apln	4.59075	-0.495431	1	5.03703	0.655805	0.690382
Aplnr	5.24541	-1.02861	0.219107	5.60534	0.106541	1
Aplp1	4.00395	-0.0256644	1	3.96554	-0.278771	1
Aplp2	8.10756	-0.132217	1	8.18066	-0.0445348	1
Apoa1	5.23263	2.11999	1	3.62284	-4.77178	1
Apoa2	6.71159	0.484233	1	5.99147	-3.42173	1
Apoa4	1.36881	3.10805	1	1.02608	-0.657341	1
Apoa5	2.03404	0.797193	1	1.60479	-3.92544	1
Apob	2.03321	1.78903	1	1.41927	-3.33919	1
Apobec1	2.29271	3.26026	1.42595e-13	1.62125	1.34676	1
Apobec2	4.35754	-0.0784528	1	4.39244	-0.0878314	1
Apobr	3.74547	0.244533	1	3.84451	0.405364	1
Apoc1	5.69595	0.354989	1	5.01551	-3.89484	0.37285
Apoc2	3.57498	1.98316	1	2.36438	-3.79295	1
Apoc3	4.62813	0.092599	1	4.03282	-6.57711	1
Apoc4	3.01486	1.82631	1	2.00089	-4.7985	1
Apod	1.17713	0.614169	1	1.1193	-0.461693	1
Apoe	10.5453	0.0248768	1	10.4585	-0.356335	1
Apof	1.96555	0.0222167	1	1.68821	-4.12078	1
Apoh	3.92525	1.85556	1	2.72631	-3.07193	1
Apol11b-like	1.02438	-0.64233	1	1.05765	0.330668	1
Apol7b-like	8.81415	-0.157574	1	8.92585	0.0383267	1
Apold1	1.55428	0.416718	1	1.55534	0.31401	1
Apom	3.02182	0.608587	1	2.82088	-0.186938	1
Apon	2.42709	1.08379	1	1.82437	-4.42618	1
Apoo	4.9326	0.0558672	1	4.92908	-0.0624563	1
Apool	5.37578	0.243478	1	5.33355	0.0272596	1
App	9.12793	-0.0765624	1	9.22078	0.0630953	1
Appbp2	4.41123	0.0964445	1	4.42174	0.0089708	1
Appl1	4.0948	-0.0131184	1	4.12219	-0.0443848	1
Appl2	4.79399	0.0738749	1	4.81517	0.0135565	1
Aprt	8.57461	0.0464621	1	8.55643	-0.121878	1
Aptx	4.45309	0.0910665	1	4.44094	-0.0587656	1
Aqp1	9.76147	-0.185693	1	9.967	0.257666	1
Aqp10	1.02355	-0.641613	1	1.02532	-0.656936	1
Aqp11	2.22119	0.14189	1	2.08851	-0.70322	1
Aqp2	1.02442	-0.642363	1	1.02599	-0.657292	1
Aqp3	4.55651	-0.0443287	1	4.5882	-0.0594925	1
Aqp4	2.27632	1.15668	0.0823418	2.00989	0.04651	1
Aqp5	4.83451	-0.607651	0.892483	4.90865	-0.44798	1
Aqp6	0.991765	0	1	0.993332	0	1
Aqp7	1.11839	2.36264	0.689052	0.993332	0	1
Aqp8	1.11805	0.532819	1	1.17805	1.19489	1
Aqp9	1.44149	1.41111	1	1.17815	-2.16988	1
Aqr	4.41364	-0.13471	1	4.45941	-0.114546	1
Ar	1.31131	0.50091	1	1.31372	0.407202	1
Araf	4.69059	0.00585065	1	4.72494	-0.0119285	1
Arap1	5.28556	0.0600637	1	5.32827	0.0595166	1
Arap2	3.9298	-0.259919	1	4.00551	-0.130284	1
Arc	1.39091	0.743611	1	1.28945	-0.351193	1
Arcn1	6.21129	-0.060197	1	6.26888	-0.0147066	1
Areg	2.23507	-0.214937	1	2.24974	-0.25458	1
Arel1	3.35947	-0.125284	1	3.4239	-0.0231868	1
Arf1	8.80587	0.0856556	1	8.81999	0.0107159	1
Arf2	5.04256	-0.143453	1	5.05528	-0.226734	1
Arf3	6.84086	0.185451	0.495376	6.8425	0.0777564	1
Arf4	7.38183	0.0216131	1	7.4126	-0.00468688	1
Arf5	7.09464	0.0470292	1	7.09726	-0.0596157	1
Arf6	6.97606	0.00595513	1	7.03455	0.0476941	1
Arfgap1	5.19498	-0.0759005	1	5.25667	-0.0147983	1
Arfgap2	5.8949	-0.0696828	1	5.94641	-0.0427405	1
Arfgap3	4.35785	0.126034	1	4.38027	0.0759902	1
Arfgef1	4.97663	-0.0769838	1	5.03908	-0.0131395	1
Arfgef2	3.60674	0.0342163	1	3.63033	-0.0110384	1
Arfgef3	0.991765	0	1	0.993332	0	1
Arfip1	4.67078	-0.0859679	1	4.72502	-0.0389558	1
Arfip2	5.21676	0.0965302	1	5.21048	-0.0387169	1
Arfrp1	5.81914	0.0593593	1	5.841	0.00971039	1
Arg1	5.49642	1.15791	0.21369	4.88773	-0.484873	1
Arg2	3.95087	0.32885	0.935611	3.87438	-0.00368535	1
Arglu1	6.3234	-0.00625909	1	6.41031	0.118735	1
Arhgap1	6.65697	-0.052632	1	6.76383	0.123104	1
Arhgap10	6.0068	0.50127	1	5.92968	0.222173	1
Arhgap10-like	5.91882	0.607766	1	5.78683	0.208453	1
Arhgap11a	2.17766	0.244781	1	2.23403	0.365829	1
Arhgap12	4.03749	-0.141411	1	4.06992	-0.150775	1
Arhgap15	3.54534	0.318138	1	3.64601	0.489133	1
Arhgap17	4.894	0.00890915	1	4.95694	0.0676668	1
Arhgap18	4.65362	0.486653	0.0790941	4.4748	-0.11042	1
Arhgap19	1.70167	0.428764	1	1.70297	0.323171	1
Arhgap20	2.12684	-0.071056	1	2.12968	-0.180555	1
Arhgap21	4.78135	-0.265104	1	4.87885	-0.0881414	1
Arhgap22	4.40995	0.198461	1	4.37317	-0.0256281	1
Arhgap23	3.60654	-0.241213	1	3.67899	-0.118142	1
Arhgap24	4.75258	-0.0222074	1	4.80298	0.0120241	1
Arhgap25	4.5138	-0.0405626	1	4.585	0.052436	1
Arhgap26	2.40727	-0.2545	1	2.44735	-0.195592	1
Arhgap27	4.25055	-0.304301	0.972182	4.40224	0.0500291	1
Arhgap28	3.0643	-0.0391018	1	3.08303	-0.0956393	1
Arhgap29	6.50637	-0.10088	1	6.57038	-0.0401619	1
Arhgap30	4.4991	0.195108	1	4.59533	0.342071	0.817471
Arhgap31	4.65889	-0.420425	1	4.83625	0.0186867	1
Arhgap32	3.03951	-0.0374973	1	3.11959	0.117296	1
Arhgap33	1.9245	-0.158744	1	1.99333	0.0958702	1
Arhgap35	4.67668	0.0116066	1	4.73819	0.0683433	1
Arhgap36	0.991765	0	1	0.993332	0	1
Arhgap39	2.63919	-0.0676305	1	2.66251	-0.0947548	1
Arhgap4	3.01542	-0.0198538	1	3.11811	0.212812	1
Arhgap40	2.14572	0.979073	1	1.87122	-0.401015	1
Arhgap42	3.08846	-0.127895	1	3.11412	-0.155301	1
Arhgap44	5.56392	0.149892	1	5.60639	0.149109	1
Arhgap45	5.47173	0.0412348	1	5.55784	0.163266	1
Arhgap5	4.99365	0.179908	1	5.05068	0.221162	1
Arhgap6	2.87451	-0.312992	1	2.93923	-0.175614	1
Arhgap8	4.57396	0.362925	1	4.58718	0.289748	1
Arhgap9	4.61866	0.157896	1	4.76871	0.440642	0.324075
Arhgdia	8.81614	-0.0198411	1	8.88039	0.0388169	1
Arhgdib	7.59849	0.106955	1	7.75718	0.398896	0.409337
Arhgdig	3.37438	0.263198	1	3.36902	0.129875	1
Arhgef1	6.72712	-0.219015	0.275049	6.86604	0.059701	1
Arhgef10	4.55152	-0.00778715	1	4.64791	0.150546	1
Arhgef10l	3.58891	0.0460634	1	3.63953	0.0841136	1
Arhgef11	4.88754	-0.204752	1	4.94594	-0.154785	1
Arhgef12	5.71171	-0.0371718	1	5.76342	-0.0103704	1
Arhgef15	5.45645	-0.640688	0.382043	5.66155	-0.0875771	1
Arhgef16	4.8239	-0.0343411	1	4.87072	-0.012687	1
Arhgef17	3.79872	-0.286167	1	3.95046	0.0826359	1
Arhgef18	5.37504	0.0498823	1	5.45587	0.159121	1
Arhgef19	2.96032	0.284227	1	2.98673	0.252129	1
Arhgef25	4.79611	-0.31586	0.424099	4.87203	-0.194062	1
Arhgef26	6.04411	-0.0146131	1	6.08154	-0.0277583	1
Arhgef28	5.09103	-0.112043	1	5.18041	0.033239	1
Arhgef3	5.08982	-0.219641	1	5.25368	0.136531	1
Arhgef33	1.31529	-0.977611	1	1.44161	0.348269	1
Arhgef37	2.42351	-0.195538	1	2.54245	0.178584	1
Arhgef38	1.55469	0.163125	1	1.57795	0.212604	1
Arhgef39	1.62095	0.359189	1	1.66354	0.49581	1
Arhgef4	1.85529	-0.107144	1	1.85729	-0.214012	1
Arhgef40	3.86762	-0.397307	0.764122	3.98586	-0.118618	1
Arhgef5	4.29384	0.0579369	1	4.30948	-0.0165116	1
Arhgef6	4.93854	0.115595	1	4.97024	0.0894045	1
Arhgef7	4.53943	-0.286519	0.990584	4.69256	0.064286	1
Arhgef9	2.42758	-0.281602	1	2.51175	-0.0235291	1
Arid1a	4.74321	-0.266286	1	4.92458	0.14995	1
Arid1b	3.82645	-0.153786	1	3.94903	0.110538	1
Arid2	2.9749	-0.145465	1	3.05099	0.0100701	1
Arid3a	2.87143	0.0801721	1	2.9165	0.122668	1
Arid3b	2.21667	-0.289054	1	2.35268	0.21078	1
Arid3c	0.991765	0	1	0.993332	0	1
Arid4a	3.57519	-0.133347	1	3.65791	0.0190165	1
Arid4b	3.96704	-0.100269	1	4.04697	0.0296618	1
Arid5a	2.80441	-0.0559168	1	2.853	0.00555745	1
Arid5b	3.3925	-0.0579653	1	3.45669	0.0318684	1
Arih1	4.6074	-0.122919	1	4.67134	-0.0518012	1
Arih2	5.18408	0.0246784	1	5.2111	-0.012536	1
Arl1	7.17294	0.0349702	1	7.1681	-0.0917451	1
Arl10	3.86817	-0.114281	1	3.9306	-0.0281913	1
Arl11	3.48827	0.210734	1	3.4597	0.0127105	1
Arl13a	0.991765	0	1	0.993332	0	1
Arl13b	4.04861	0.207688	1	4.03978	0.0700258	1
Arl14	1.0855	-1.42217	1	1.08765	-1.44894	1
Arl14epl	0.991765	0	1	0.993332	0	1
Arl15	2.93859	-0.0132625	1	3.00755	0.10989	1
Arl16	4.62817	-0.0129126	1	4.65031	-0.0634838	1
Arl2	6.93069	-0.0705659	1	6.95894	-0.10744	1
Arl2bp	5.79096	-0.13137	1	5.89586	0.0472773	1
Arl3	6.23645	-0.0933163	1	6.24894	-0.17359	1
Arl4a	5.60501	-0.0266217	1	5.62795	-0.0736238	1
Arl4c	4.39255	0.0257962	1	4.53569	0.316592	1
Arl4d	5.31319	0.116822	1	5.24713	-0.200864	1
Arl5a	4.94812	0.0977646	1	4.95604	-0.00249838	1
Arl5b	2.07093	0.213843	1	2.1325	0.367293	1
Arl5c	1.57767	0.0686908	1	1.57889	-0.0338764	1
Arl6	3.30594	0.10163	1	3.3174	0.0317641	1
Arl6ip1	6.07542	-0.118458	1	6.15348	-0.0102205	1
Arl6ip4	6.23311	0.0719355	1	6.22527	-0.0678876	1
Arl6ip5	7.06262	0.0333475	1	7.05952	-0.0889084	1
Arl6ip6	2.8739	0.0801685	1	2.93492	0.180356	1
Arl8a	5.67721	0.0389462	1	5.7092	0.0100715	1
Arl9	0.991765	0	1	0.993332	0	1
Armc1	4.45144	-0.114688	1	4.49443	-0.0989091	1
Armc10	4.71607	-0.0789043	1	4.77708	-0.00893112	1
Armc12	0.991765	0	1	0.993332	0	1
Armc2	2.30089	-0.17498	1	2.28966	-0.352456	1
Armc3	2.48983	0.434006	1	2.43055	0.100012	1
Armc5	3.22972	-0.29924	1	3.30725	-0.130826	1
Armc6	3.4247	-0.225785	1	3.45586	-0.227541	1
Armc7	2.81405	-0.615871	0.816674	2.90728	-0.313076	1
Armc8	4.07961	-0.0437051	1	4.15251	0.062492	1
Armc9	3.12636	0.109337	1	3.12026	-0.0299146	1
Armcx1	3.34289	-0.457953	0.906405	3.55581	0.170994	1
Armcx2	3.46989	0.0227619	1	3.52727	0.096581	1
Armcx3	4.70619	-0.19591	1	4.81717	0.0228991	1
Armcx4	2.19981	-0.603371	1	2.33794	-0.0126511	1
Armcx5	3.93766	-0.0565857	1	3.98021	-0.0359369	1
Armh1	2.19338	0.205007	1	2.16484	-0.036309	1
Armh2	0.991765	0	1	0.993332	0	1
Armh3	3.68722	0.0600468	1	3.73851	0.101263	1
Armt1	3.60522	0.0538453	1	3.63224	0.0252706	1
Arnt	4.79836	-0.103621	1	4.8856	0.0334281	1
Arnt2	1.92378	0.280773	1	1.92519	0.172577	1
Arntl	4.28506	0.400082	1	4.00371	-0.674232	1
Arntl2	1.02465	1.02553	1	1.02579	0.988038	1
Arpc1a	7.61254	0.0946785	1	7.58306	-0.101142	1
Arpc1b	8.5276	0.285977	0.298943	8.51768	0.156093	1
Arpc2	8.39254	0.0675512	1	8.41919	0.026181	1
Arpc3	7.77781	0.0967876	1	7.76906	-0.0410453	1
Arpc4	7.46661	0.0607494	1	7.5296	0.114611	1
Arpc5l	5.68814	0.0936863	1	5.72043	0.0758967	1
Arpin	4.12443	0.106115	1	4.16267	0.101031	1
Arpp19	6.69612	-0.0138018	1	6.70919	-0.090965	1
Arpp21	1.02477	-0.642648	1	1.02624	-0.657424	1
Arr3	0.991765	0	1	0.993332	0	1
Arrb1	5.80089	-0.40153	0.989455	5.9571	-0.0459716	1
Arrb2	5.10952	0.0612135	1	5.18257	0.147222	1
Arrdc1	5.72589	-0.0225311	1	5.79257	0.0453127	1
Arrdc2	1.70308	-0.175776	1	1.76331	0.0976759	1
Arrdc3	5.57616	-0.0729479	1	5.59709	-0.134452	1
Arrdc4	2.84052	0.292792	1	2.89524	0.353314	1
Arrdc5	0.991765	0	1	0.993332	0	1
Arsa	5.41318	-0.1055	1	5.44861	-0.123463	1
Arsb	4.71473	0.138394	1	4.68527	-0.0647865	1
Arsg	1.92324	-0.478629	1	2.07225	0.220993	1
Arsh	1.05487	-1.08412	1	1.05683	-1.10665	1
Arsi	2.60077	-0.205257	1	2.56177	-0.523334	1
Arsj	1.59928	-0.019934	1	1.64284	0.166237	1
Arsk	3.65798	-0.105014	1	3.67538	-0.165883	1
Arsl	3.96682	-0.162022	1	4.09411	0.111236	1
Art1	1.46325	0.319725	1	1.55685	0.803709	1
Art3	5.17975	-0.25302	1	5.18477	-0.369541	0.904362
Art4	1.2045	0.340308	1	1.23404	0.576701	1
Art5	2.05857	0.545175	1	2.12203	0.720364	1
Artn	1.36486	-0.23408	1	1.46409	0.517863	1
Arv1	3.50847	-0.217819	1	3.56767	-0.130904	1
Arvcf	2.45632	-0.442177	1	2.54083	-0.174375	1
Arx	0.991765	0	1	0.993332	0	1
As3mt	2.65443	-0.434643	1	2.7561	-0.105978	1
Asah1	7.36418	-0.00183531	1	7.40451	-0.00494296	1
Asap1	3.65716	-0.310442	1	3.79033	0.0130268	1
Asap2	3.70188	-0.47396	0.646888	3.90288	0.0878463	1
Asap3	3.07247	0.176651	1	3.07365	0.0634612	1
Asb1	2.50537	-0.137215	1	2.57524	0.0313033	1
Asb10	1.14637	0.195027	1	1.14806	0.119496	1
Asb11	4.33862	-0.50857	0.0813331	4.39901	-0.417746	0.569495
Asb12	1.02418	1.02481	1	0.993332	0	1
Asb13	3.41719	0.177075	1	3.4232	0.0826881	1
Asb14	1.65886	-0.498923	1	1.74198	-0.0176368	1
Asb15	0.991765	0	1	0.993332	0	1
Asb16	1.08609	-0.0598773	1	1.08809	-0.118847	1
Asb17	0.991765	0	1	0.993332	0	1
Asb18	0.991765	0	1	0.993332	0	1
Asb2	2.51609	-0.159977	1	2.48522	-0.437255	1
Asb3	3.28552	-0.0889009	1	3.36584	0.06467	1
Asb4	0.991765	0	1	0.993332	0	1
Asb5	1.02418	1.02481	1	0.993332	0	1
Asb6	3.81688	-0.0744591	1	3.8458	-0.0974692	1
Asb7	2.91673	-0.0283675	1	2.98768	0.0997693	1
Asb8	4.97562	-0.178239	1	5.04178	-0.1021	1
Asb9	0.991765	0	1	0.993332	0	1
Ascc1	5.16914	0.109728	1	5.15289	-0.0418726	1
Ascc2	4.61005	0.0426761	1	4.63778	0.00639183	1
Ascl1	1.11785	-0.397973	1	1.11924	-0.46154	1
Ascl2	1.53334	-0.00748737	1	1.44161	-1.10569	1
Ascl3	0.991765	0	1	0.993332	0	1
Ascl4	0.991765	0	1	0.993332	0	1
Ascl5	0.991765	0	1	0.993332	0	1
Asdurf	3.11755	5.04659e-05	1	3.15581	0.0168581	1
Asf1a	4.61841	-0.0717214	1	4.69854	0.0552211	1
Asf1b	1.78196	0.481955	1	1.9434	1.05266	1
Asgr2	2.01172	-0.120604	1	1.78457	-2.63761	0.127779
Ash1l	4.04122	-0.167561	1	4.093	-0.120441	1
Ash2l	5.39822	-0.0571665	1	5.46364	0.0139872	1
Asic1	1.05682	-1.08578	1	1.05825	-1.10741	1
Asic2	0.991765	0	1	0.993332	0	1
Asic3	0.991765	0	1	0.993332	0	1
Asic4	1.02438	-0.64233	1	1.02599	-0.657292	1
Asic5	0.991765	0	1	0.993332	0	1
Asl	4.21136	0.188377	1	4.0764	-0.35653	1
Asns	4.69959	-0.100764	1	4.69583	-0.245837	1
Asnsd1	5.72045	-0.111592	1	5.78043	-0.0564962	1
Aspa	2.56848	0.0304419	1	2.65523	0.240436	1
Aspdh	1.11833	0.533255	1	1.05795	-1.10725	1
Aspg	1.53222	0.525373	1	1.46419	-0.0904491	1
Asph	3.30523	0.0536644	1	3.30027	-0.0826022	1
Asphd1	0.991765	0	1	0.993332	0	1
Asphd2	0.991765	0	1	0.993332	0	1
Aspm	1.20386	0.34031	1	1.31462	1.25295	1
Aspn	5.36174	-0.291711	1	5.41709	-0.242919	1
Asprv1	0.991765	0	1	0.993332	0	1
Aspscr1	6.0224	0.114849	1	6.05822	0.0978693	1
Asrgl1	5.3854	-0.336644	0.88001	5.55243	0.0523608	1
Ass1	4.81786	0.342951	1	4.45869	-0.99858	0.784714
Aste1	3.15431	-0.155227	1	3.22781	-0.0101987	1
Astl	0.991765	0	1	0.993332	0	1
Astn2	2.22587	-0.919879	0.669481	2.38796	-0.136208	1
Asxl1	3.63862	-0.188101	1	3.73379	0.00458838	1
Asxl2	2.83815	-0.021772	1	2.84101	-0.134376	1
Asxl3	0.991765	0	1	0.993332	0	1
Asz1	0.991765	0	1	0.993332	0	1
Atad2	2.47378	0.170902	1	2.56558	0.390406	1
Atad2b	2.4572	0.0464622	1	2.48295	0.031216	1
Atad5	1.70032	0.0333183	1	1.74184	0.169001	1
Atat1	2.94864	-0.33563	1	3.04887	-0.0614143	1
Ate1	4.03334	-0.107707	1	4.12066	0.0454128	1
Atf1	6.37389	-0.0472116	1	6.41425	-0.0518942	1
Atf2	3.93006	-0.0998242	1	3.99617	-0.0124524	1
Atf3	3.89774	0.388506	0.689052	3.86823	0.199583	1
Atf4	7.91912	0.142662	1	7.84998	-0.167219	1
Atf5	4.64909	0.330885	0.785502	4.5134	-0.175554	1
Atf6	4.46473	-0.0964534	1	4.51628	-0.0523681	1
Atf6b	5.46468	-0.170038	1	5.56419	0.000524818	1
Atf7ip2	2.10316	0.00958026	1	2.1346	0.0444645	1
Atg10	3.62883	0.132483	1	3.68945	0.206908	1
Atg101	5.90359	0.0635592	1	5.84444	-0.231135	1
Atg13	4.66157	-0.102345	1	4.73738	0.00414272	1
Atg14	3.33077	-0.10177	1	3.37878	-0.0586082	1
Atg16l1	4.08723	-0.133834	1	4.1398	-0.0884224	1
Atg16l2	3.6607	-0.278894	1	3.79728	0.0584254	1
Atg2a	3.87986	-0.0541262	1	3.98938	0.159434	1
Atg2b	3.35937	-0.0561523	1	3.42455	0.0396556	1
Atg3	7.0038	0.0179133	1	7.01298	-0.069176	1
Atg4a	4.55251	-0.0514324	1	4.61987	0.0397446	1
Atg4b	5.00835	-0.0510711	1	5.03681	-0.0869437	1
Atg4c	3.50146	-0.0524374	1	3.55452	0.00365922	1
Atg4d	4.37881	0.0427637	1	4.40425	0.00313249	1
Atg5	4.67782	0.00721009	1	4.73635	0.0615265	1
Atg7	4.76674	0.0707547	1	4.80446	0.0654174	1
Atg9a	4.2883	-0.157975	1	4.38665	0.0193856	1
Atg9b	0.991765	0	1	0.993332	0	1
Atic	4.90871	-0.0186898	1	4.9591	0.01182	1
Atl1	2.39068	-0.111126	1	2.49951	0.221276	1
Atl2	4.45147	0.0818716	1	4.44218	-0.0598923	1
Atl3	4.4087	0.0779928	1	4.37498	-0.150012	1
Atm	2.25498	0.0211571	1	2.29748	0.0875022	1
Atmin	3.06855	-0.219123	1	3.10211	-0.211878	1
Atn1	5.10836	-0.258637	0.722601	5.19558	-0.118442	1
Atoh1	0.991765	0	1	0.993332	0	1
Atoh7	0.991765	0	1	0.993332	0	1
Atoh8	3.39071	-0.170696	1	3.35618	-0.431163	1
Atox1	7.6555	-0.0588678	1	7.65292	-0.189759	1
Atp10a	3.94298	0.207758	1	3.93924	0.0808626	1
Atp10b	1.28483	-0.837207	1	1.3906	0.297165	1
Atp10d	4.13603	0.305189	1	4.04937	-0.0646588	1
Atp11a	5.16772	-0.156796	1	5.26291	0.00472945	1
Atp11b	4.77473	-0.120186	1	4.84668	-0.0215822	1
Atp11c	2.71803	0.0098507	1	2.79699	0.179849	1
Atp12a	1.2599	0.434618	1	1.26163	0.344748	1
Atp13a2	5.42555	0.0295198	1	5.50087	0.117197	1
Atp13a3	4.79672	0.33951	0.774295	4.74091	0.0772638	1
Atp13a4	3.68223	-0.215684	1	3.74335	-0.118771	1
Atp13a5	1.76019	0.556784	1	1.66315	-0.133923	1
Atp1a1	7.82687	-0.00461936	1	7.83857	-0.0914612	1
Atp1a2	4.69044	-0.614119	0.129778	4.91536	0.0125252	1
Atp1a3	0.991765	0	1	1.08834	1.98186	1
Atp1b1	6.71702	0.566028	0.00859369	6.51812	-0.0369863	1
Atp1b2	3.39366	-0.473265	1	3.50612	-0.175481	1
Atp1b3	7.00512	-0.371531	0.0267767	7.15568	-0.0375834	1
Atp1b4	0.991765	0	1	0.993332	0	1
Atp23	3.41581	-0.308141	1	3.46498	-0.238303	1
Atp2a1	2.6912	6.62621	0.279749	0.993332	0	1
Atp2a2	7.13632	-0.340158	1	7.25272	-0.114945	1
Atp2a3	4.91859	-0.277078	1	5.08909	0.110594	1
Atp2b1	5.49368	-0.110407	1	5.57655	0.0111195	1
Atp2b2	1.2596	-0.0881489	1	1.34113	0.629013	1
Atp2b3	1.55362	-0.384056	1	1.59974	-0.122772	1
Atp2b4	3.85109	-0.452712	1	4.04517	0.0812434	1
Atp2c1	5.1293	-0.225429	1	5.19968	-0.133451	1
Atp2c2	2.93782	0.475785	1	2.81365	-0.057173	1
Atp4a	0.991765	0	1	0.993332	0	1
Atp4b	0.991765	0	1	0.993332	0	1
Atp5f1a	8.74127	-0.0620556	1	8.76854	-0.105387	1
Atp5f1b	9.2415	-0.0662175	1	9.25241	-0.158022	1
Atp5f1c	8.28817	0.0739916	1	8.28149	-0.0575677	1
Atp5f1d	7.40636	0.0637026	1	7.39062	-0.0971907	1
Atp5f1e	9.4147	0.0583672	1	9.37587	-0.166172	1
Atp5if1	8.77262	0.105206	1	8.74302	-0.0888524	1
Atp5mc1	8.63161	0.0105619	1	8.61033	-0.169472	1
Atp5mc2	9.13363	-0.0588239	1	9.15096	-0.128037	1
Atp5mc3	8.57965	0.00736694	1	8.58749	-0.0893238	1
Atp5md	7.9804	0.274537	1	7.90516	-0.0266921	1
Atp5me	9.18951	0.0856168	1	9.14451	-0.156216	1
Atp5mf	9.50378	-0.099892	1	9.50029	-0.231873	1
Atp5mg	9.54299	0.088518	1	9.50232	-0.140669	1
Atp5mpl	9.38693	0.0199217	1	9.36268	-0.164222	1
Atp5pb	8.08704	0.0911742	1	8.06125	-0.0935637	1
Atp5pd	8.86714	0.0702907	1	8.82506	-0.165461	1
Atp5pf	8.95574	0.0435185	1	8.95667	-0.0688556	1
Atp5po	8.60461	-0.0147426	1	8.5957	-0.160085	1
ATP6	12.8881	-0.0807139	1	12.9425	-0.0469767	1
Atp6ap1	7.29878	-0.0801262	1	7.34289	-0.0746631	1
Atp6ap1l	1.36478	0.526167	1	1.3915	0.63225	1
Atp6ap2	6.4294	0.00418789	1	6.44427	-0.0677001	1
Atp6v0a1	4.69049	-0.176032	1	4.77549	-0.0388884	1
Atp6v0a2	4.5313	-0.183776	1	4.62491	-0.0166671	1
Atp6v0a4	1.48645	0.490338	1	1.44005	0.027548	1
Atp6v0b	7.39491	0.0713232	1	7.35543	-0.158036	1
Atp6v0c	7.88063	0.0465255	1	7.88122	-0.0685941	1
Atp6v0d1	6.34569	-0.0403427	1	6.38089	-0.0582801	1
Atp6v0d2	3.34431	0.653893	1	3.36779	0.591803	1
Atp6v0e1	8.40502	0.077151	1	8.39522	-0.0603445	1
Atp6v0e2	3.73793	0.182168	1	3.63	-0.302954	1
Atp6v1a	5.35652	0.0322275	1	5.39952	0.0381579	1
Atp6v1b1	2.27795	-0.118744	1	2.30558	-0.095454	1
Atp6v1b2	5.71579	0.0607463	1	5.7186	-0.0506576	1
Atp6v1c1	5.70489	0.0572705	1	5.69262	-0.0904894	1
Atp6v1c2	6.55509	-0.0717664	1	6.70555	0.226215	1
Atp6v1d	6.42739	0.032859	1	6.41982	-0.102162	1
Atp6v1e1	7.18523	0.160226	1	7.13761	-0.0794195	1
Atp6v1e2	0.991765	0	1	1.02571	0.987959	1
Atp6v1f	8.00631	0.228456	0.806204	7.94842	-0.0355395	1
Atp6v1fnb	1.05463	-1.08391	1	1.11796	0.462338	1
Atp6v1g1	9.04777	0.18678	1	8.97638	-0.118531	1
Atp6v1g2	1.63992	-0.983806	1	1.74376	-0.210947	1
Atp6v1g3	1.28831	1.62031	0.929004	1.20652	0.853231	1
Atp6v1h	5.93971	0.0296289	1	5.9551	-0.0391538	1
Atp7a	2.54857	-0.0153821	1	2.59495	0.0479008	1
Atp7b	2.30112	0.807144	0.566408	2.19158	0.295827	1
ATP8	11.3123	-0.240962	1	11.4853	0.12149	1
Atp8a1	4.66319	-0.118878	1	4.68722	-0.168781	1
Atp8a2	0.991765	0	1	0.993332	0	1
Atp8b1	2.7236	-0.322163	1	2.78553	-0.186416	1
Atp8b2	3.86187	-0.144971	1	3.96518	0.0596348	1
Atp8b3	0.991765	0	1	0.993332	0	1
Atp8b4	2.44941	0.0745748	1	2.46328	0.0120824	1
Atp9a	7.2114	-0.212977	0.917049	7.29352	-0.0931986	1
Atp9b	4.37212	-0.0274625	1	4.41146	-0.0273278	1
Atpaf1	3.25952	0.109088	1	3.32618	0.208073	1
Atpaf2	4.05684	-0.0682154	1	4.08467	-0.0943459	1
Atpsckmt	3.98572	-0.121403	1	4.10033	0.111216	1
Atr	2.69022	-0.112259	1	2.7515	0.00998899	1
Atraid	7.45364	0.131639	1	7.40861	-0.102907	1
Atrn	3.78768	-0.237644	1	3.85595	-0.12811	1
Atrnl1	2.67433	-0.424695	1	2.7381	-0.265335	1
Atrx	3.29329	0.274635	1	3.32054	0.242755	1
Atxn1	2.36258	0.205285	1	2.3521	0.0417624	1
Atxn10	6.47354	0.0864094	1	6.46878	-0.039422	1
Atxn1l	4.23694	0.0309997	1	4.27339	0.02463	1
Atxn2	3.75306	-0.147739	1	3.84623	0.0292102	1
Atxn2l	5.36344	-0.338354	0.275443	5.51105	-0.00794773	1
Atxn3	3.44655	0.107166	1	3.48234	0.105832	1
Atxn7	3.01685	-0.0358228	1	3.08264	0.0734884	1
Atxn7l1	2.76081	0.101284	1	2.82794	0.221409	1
Atxn7l2	2.75814	-0.316321	1	2.84515	-0.0807125	1
Atxn7l3	4.82162	-0.16288	1	4.92356	0.0200128	1
Atxn7l3b	5.12779	-0.0818718	1	5.22931	0.0849769	1
Auh	4.88927	0.224448	1	4.84132	-0.0178093	1
Aup1	6.72439	0.00504362	1	6.73369	-0.0868806	1
Aurkaip1	6.9039	0.0557465	1	6.87508	-0.144363	1
Aurkb	2.27576	0.539868	1	2.41621	0.892752	0.815104
Aurkc	1.70263	0.234047	1	1.7237	0.244025	1
Auts2	2.47246	-0.138024	1	2.61994	0.317433	1
Aven	3.29955	-0.150482	1	3.30237	-0.263941	1
Avil	1.79937	-0.106443	1	1.81934	-0.0972872	1
Avl9	2.92527	0.0533539	1	2.90274	-0.156757	1
Avpi1	6.67912	0.180699	1	6.64417	-0.0281653	1
Avpr1a	2.92099	0.426024	1	2.88468	0.199896	1
Avpr1b	0.991765	0	1	0.993332	0	1
Avpr2	1.05584	-1.08494	1	1.14887	0.874926	1
Awat1	0.991765	0	1	0.993332	0	1
Awat2	2.45734	-0.501234	1	2.72535	0.52172	1
Axin1	4.65878	-0.0692278	1	4.71198	-0.0295076	1
Axin2	4.211	-0.35247	0.770441	4.3057	-0.164457	1
Axl	5.62224	0.372965	0.225162	5.62027	0.262865	1
Azgp1	1.51399	-1.84924	1	1.46857	-3.53168	1
Azi2	5.53865	0.0993737	1	5.54997	0.0158892	1
Azin1	4.87706	-0.395473	0.314959	5.04	-0.00615459	1
Azin2	3.01179	0.22296	1	3.0037	0.0824034	1
B2m	10.9691	1.26373	2.54445e-21	10.7744	0.825017	9.99054e-09
B3galnt1	5.42102	-0.335015	0.244295	5.5381	-0.0945216	1
B3galnt2	4.04046	-0.0152832	1	4.03458	-0.155388	1
B3galt1	0.991765	0	1	0.993332	0	1
B3galt2	1.17401	-2.12551	1	1.20516	-1.16969	1
B3galt4	3.76718	0.0654793	1	3.81512	0.0971856	1
B3galt5	0.991765	0	1	0.993332	0	1
B3galt6	2.13129	-0.0710662	1	2.13324	-0.180565	1
B3gat1	0.991765	0	1	0.993332	0	1
B3gat2	1.72298	-0.0378306	1	1.72471	-0.142992	1
B3gat3	6.02978	-0.151338	1	6.07433	-0.142597	1
B3glct	4.09536	-0.185525	1	4.1289	-0.197708	1
B3gnt2	4.59805	-0.0367219	1	4.70741	0.165412	1
B3gnt3	0.991765	0	1	0.993332	0	1
B3gnt4	1.76306	1.07141	0.85876	1.62225	0.255142	1
B3gnt5	2.83201	0.739431	0.28042	2.71509	0.271648	1
B3gnt6	1.05667	1.61901	1	0.993332	0	1
B3gnt7	2.91635	0.378828	1	2.86532	0.0890826	1
B3gnt8	2.45206	-0.334273	1	2.50049	-0.223008	1
B3gnt9	2.84233	-0.300604	1	2.94204	-0.0285067	1
B3gntl1	4.06886	-0.0364333	1	4.14794	0.0823987	1
B4galnt1	4.32811	0.204761	1	4.33786	0.121113	1
B4galnt2	2.87846	0.80992	0.402587	2.55972	-0.422962	1
B4galnt3	1.619	-0.352955	1	1.64219	-0.285658	1
B4galnt4	1.20397	-0.308911	1	1.28879	0.606975	1
B4galt1	5.01763	0.195124	1	4.99796	0.0252754	1
B4galt2	2.89499	-0.291412	1	2.92466	-0.294392	1
B4galt3	5.29684	-0.114568	1	5.34203	-0.104882	1
B4galt4	3.83265	-0.122165	1	3.85667	-0.159153	1
B4galt5	3.16795	0.520192	0.576731	3.1144	0.252435	1
B4galt6	3.79605	-0.196804	1	3.89426	-0.000611314	1
B4galt7	4.36569	0.0643922	1	4.36398	-0.0598281	1
B4gat1	4.14581	-0.108329	1	4.19408	-0.0707518	1
B9d1	4.77939	0.0569806	1	4.78054	-0.0461949	1
B9d2	3.64416	0.208116	1	3.6155	0.0116381	1
Baalc	0.991765	0	1	0.993332	0	1
Baat	1.14806	0.965998	1	1.05778	-1.10716	1
Babam1	6.39598	-0.0217417	1	6.41902	-0.0739416	1
Babam2	5.31366	-0.0139503	1	5.33163	-0.0740178	1
Bace1	3.65791	-0.373762	1	3.74351	-0.19462	1
Bace2	6.69522	-0.0674042	1	6.71367	-0.1325	1
Bach1	3.33632	0.128561	1	3.31156	-0.0725093	1
Bach2	1.75736	-0.582246	1	1.85326	-0.0500341	1
Bad	5.60978	0.0197877	1	5.62931	-0.0362527	1
Bag1	7.52918	0.206809	0.88411	7.45552	-0.106305	1
Bag2	2.83695	0.104469	1	2.7635	-0.305028	1
Bag3	5.03573	-0.125141	1	5.09298	-0.0723233	1
Bag4	2.73759	-0.214941	1	2.79859	-0.092758	1
Bag5	4.93438	0.038552	1	4.95119	-0.0326597	1
Bag6	6.36626	-0.127112	1	6.45559	0.00554433	1
Bahcc1	2.34681	-0.391724	1	2.49648	0.149523	1
Bahd1	3.70941	-0.228268	1	3.7956	-0.0611212	1
Baiap2	5.28216	-0.127657	1	5.30845	-0.172934	1
Baiap2l1	4.16955	0.105214	1	4.18088	0.0234262	1
Baiap2l2	1.53216	-0.00748256	1	1.55626	0.0608706	1
Baiap3	1.02355	-0.641613	1	1.08805	0.912015	1
Bak1	4.66456	0.0441328	1	4.75652	0.183398	1
Banf1	7.8397	-0.0140316	1	7.81399	-0.207512	1
Banf2	0.991765	0	1	0.993332	0	1
Bank1	2.51009	0.0141543	1	2.6215	0.317423	1
Bap1	5.07685	-0.0120551	1	5.11528	-0.0200217	1
Bard1	1.61944	-0.103422	1	1.64198	-0.0547794	1
Barhl1	0.991765	0	1	1.05763	1.56911	1
Barhl2	0.991765	0	1	0.993332	0	1
Barx1	0.991765	0	1	0.993332	0	1
Barx2	1.76249	0.203861	1	1.76378	0.097674	1
Basp1	2.8782	0.282316	1	2.79429	-0.129296	1
Batf	2.54602	0.490965	1	2.47772	0.133856	1
Batf2	3.35349	0.589448	0.289484	3.19221	-0.0163563	1
Batf3	2.08943	0.0516633	1	2.10587	0.016279	1
Bax	6.75967	-0.0342943	1	6.77145	-0.12157	1
Baz1a	3.70272	-0.105391	1	3.7882	0.0493665	1
Baz1b	4.69739	-0.21661	1	4.79969	-0.0280849	1
Baz2a	4.33416	-0.153302	1	4.44459	0.0562886	1
Baz2b	3.57754	-0.085178	1	3.62383	-0.0547052	1
Bbc3	3.17025	0.0614867	1	3.17854	-0.0267618	1
Bbip1	6.25507	0.173402	1	6.23642	0.0176238	1
Bbof1	2.50191	0.474687	1	2.44259	0.14729	1
Bbox1	1.78486	0.978677	1	1.55798	-0.484579	1
Bbs1	2.88634	-0.0602541	1	2.9317	-0.0107384	1
Bbs10	2.32524	-0.141922	1	2.42754	0.177844	1
Bbs12	2.20663	0.166316	1	2.16402	-0.145385	1
Bbs2	4.11459	-0.191151	1	4.17598	-0.109617	1
Bbs4	3.7406	-0.0887594	1	3.80034	-0.014398	1
Bbs5	4.40056	0.143739	1	4.38868	0.00254074	1
Bbs7	3.11806	0.0833314	1	3.13403	0.0216017	1
Bbs9	2.93066	-0.0456971	1	2.92441	-0.191654	1
Bbx	2.68517	0.256143	1	2.66667	0.0738483	1
Bcam	9.82802	0.0715502	1	9.83692	-0.0181228	1
Bcan	0.991765	0	1	0.993332	0	1
Bcap29	5.30949	-0.0607064	1	5.37585	0.0148948	1
Bcap31	7.73936	-0.0182951	1	7.72737	-0.169512	1
Bcar1	5.26858	-0.308483	0.330189	5.44212	0.0902068	1
Bcar3	5.92456	0.142645	1	5.86052	-0.157872	1
Bcas1	1.39126	0.743619	1	1.39197	0.645775	1
Bcas2	7.09831	-0.0480076	1	7.13603	-0.0611078	1
Bcas3	3.81941	-0.13019	1	3.9247	0.0839632	1
Bcat1	1.08749	-0.0606899	1	1.11938	0.461577	1
Bcat2	5.98505	-0.123793	1	6.02307	-0.129169	1
Bccip	5.67016	0.10651	1	5.66707	-0.0128102	1
Bcdin3d	3.20543	0.182858	1	3.20639	0.0694273	1
Bche	3.98475	-0.308117	1	4.08693	-0.0824175	1
Bckdha	5.90427	0.02355	1	5.92695	-0.0281986	1
Bckdhb	4.20668	0.126027	1	4.15307	-0.156396	1
Bckdk	5.32825	-0.0586664	1	5.36416	-0.0754368	1
Bcl10	5.34431	-0.0325575	1	5.39169	-0.0131194	1
Bcl11a	1.80019	-0.291768	1	1.92698	0.312131	1
Bcl11b	1.59726	-0.0199248	1	1.66215	0.291593	1
Bcl2	1.97207	-0.301773	1	2.08642	0.174802	1
Bcl2a1	3.85896	0.701447	0.203434	3.71735	0.21927	1
Bcl2l1	6.38803	0.340469	0.415358	6.27849	-0.0641147	1
Bcl2l10	0.991765	0	1	0.993332	0	1
Bcl2l11	2.69087	0.0134878	1	2.75194	0.12359	1
Bcl2l12	2.97622	0.0627977	1	2.96076	-0.111533	1
Bcl2l14	2.0904	0.169134	1	2.0762	-0.014246	1
Bcl2l15	1.57661	0.0686953	1	1.6	0.117862	1
Bcl3	3.43826	0.222556	1	3.3777	-0.0918873	1
Bcl6	3.57065	0.0864895	1	3.53886	-0.138433	1
Bcl6b	3.21329	-0.411447	1	3.39629	0.119039	1
Bcl7a	2.99701	0.0126416	1	3.10114	0.245327	1
Bcl7b	5.9389	-0.052353	1	5.94782	-0.150588	1
Bcl7c	5.56938	0.0996285	1	5.57559	0.00426884	1
Bcl9	2.9239	-0.25058	1	2.97082	-0.193394	1
Bcl9l	4.43027	-0.310128	0.967963	4.57237	0.00622015	1
Bclaf3	3.5522	0.00318582	1	3.58661	-0.00245952	1
Bco1	1.02429	-0.642249	1	1.02591	-0.657253	1
Bco2	2.30223	0.0151771	1	2.31631	-0.0365919	1
Bcor	3.46132	-0.24323	1	3.58482	0.0524044	1
Bcorl1	2.57108	-0.357452	1	2.63889	-0.179589	1
Bcr	4.89094	-0.145604	1	4.98921	0.0207372	1
Bdh1	3.46134	0.336659	1	3.41188	0.075314	1
Bdh2	5.35906	0.267238	1	5.2493	-0.155898	1
Bdkrb1	1.53432	0.264161	1	1.51224	-0.00732031	1
Bdkrb2	1.31424	-0.977611	1	1.39268	-0.0657511	1
Bdnf	4.47151	0.0611341	1	4.48281	-0.0149437	1
Bdp1	2.50565	0.161037	1	2.50745	0.0493671	1
Bean1	0.991765	0	1	0.993332	0	1
Becn1	5.92487	-0.011487	1	5.95853	-0.0312624	1
Becn2	0.991765	0	1	0.993332	0	1
Begain	1.08711	-0.0596926	1	1.11864	0.4616	1
Bend3	1.57641	0.0686975	1	1.57794	-0.0338696	1
Bend4	1.79847	0.410824	1	1.80005	0.303887	1
Bend5	2.263	-0.0772111	1	2.2502	-0.254579	1
Bend6	2.37764	0.0046804	1	2.31541	-0.414212	1
Bend7	5.13002	0.0309972	1	5.20904	0.137886	1
Best1	1.25989	-0.0881487	1	1.34115	0.629012	1
Best2	0.991765	0	1	0.993332	0	1
Best3	0.991765	0	1	0.993332	0	1
Best4	0.991765	0	1	0.993332	0	1
Bet1	4.66679	0.00537028	1	4.73736	0.102029	1
Bet1l	5.54824	0.0978507	1	5.53752	-0.0444138	1
Bex1	6.29465	-0.00362576	1	6.32098	-0.0355451	1
Bex3	6.0685	0.00989925	1	6.09708	-0.0199663	1
Bex4	1.83127	0.276823	1	1.81667	0.0752354	1
Bfar	4.08931	0.0443152	1	4.1052	-0.0227765	1
Bfsp1	1.81897	-0.530428	1	1.72534	-1.62638	1
Bfsp2	0.991765	0	1	1.02556	0.98783	1
Bgn	7.49204	-0.403076	0.197087	7.65672	-0.0305223	1
Bhlha15	1.64255	0.270563	1	1.64313	0.166237	1
Bhlha9	0.991765	0	1	0.993332	0	1
Bhlhb9	2.94056	-0.163625	1	2.99263	-0.0838079	1
Bhlhe22	4.04852	-0.233195	1	4.16639	0.0208673	1
Bhlhe23	0.991765	0	1	0.993332	0	1
Bhlhe40	4.9341	-0.250229	1	5.12321	0.19118	1
Bhlhe41	2.37034	-0.343045	1	2.68909	0.73537	1
Bhmt	2.78389	-1.29959	1	2.59174	-5.76847	1
Bhmt2	1.44322	0.077467	1	1.29123	-2.83399	1
Bicc1	3.94425	0.180162	1	3.89776	-0.0808259	1
Bicd1	1.28773	0.699286	1	1.36664	1.19058	1
Bicd2	5.38682	-0.139432	1	5.49297	0.0453113	1
Bicdl1	4.08449	0.217465	1	4.0647	0.0460225	1
Bicdl2	3.34485	0.12853	1	3.33186	-0.0281544	1
Bicra	2.74635	-0.234621	1	2.86181	0.0891007	1
Bicral	3.25026	-0.113517	1	3.34022	0.069387	1
Bid	4.01159	0.536201	0.206751	3.96914	0.323389	1
Bik	2.95312	-0.129667	1	2.98851	-0.11418	1
Bin1	4.12817	0.0634696	1	4.21995	0.212053	1
Bin2	5.07685	0.257999	0.541103	5.20558	0.476848	0.0674539
Bin3	4.46988	0.00918389	1	4.50622	0.000168093	1
Birc3	4.42312	0.191825	1	4.39325	-0.00649313	1
Birc5	3.15484	0.493231	1	3.38065	0.964213	0.0730451
Birc6	3.56071	-0.172879	1	3.64458	-0.013756	1
Birc7	1.63977	-0.182349	1	1.68321	0.00335984	1
Bivm	2.82535	-0.0385314	1	2.87262	0.018783	1
Blk	2.42327	-0.281592	1	2.58679	0.27007	1
Blm	1.43897	0.447669	1	1.51055	0.806879	1
Blmh	5.26689	-0.048672	1	5.31984	-0.0110992	1
Blnk	3.44377	0.403718	0.967963	3.4427	0.28989	1
Bloc1s1	7.91257	0.115879	1	7.9002	-0.0278129	1
Bloc1s2	5.81236	0.114696	1	5.78669	-0.0677763	1
Bloc1s3	3.18269	0.429523	1	2.99775	-0.323635	1
Bloc1s4	4.14181	0.16417	1	4.10587	-0.0529535	1
Bloc1s5	4.19538	-0.0496089	1	4.23217	-0.0530378	1
Bloc1s6	3.87268	0.154367	1	3.87606	0.0536736	1
Blvra	5.61198	0.290317	1	5.5324	-0.0305254	1
Blvrb	7.13967	0.269378	1	7.0203	-0.164054	1
Blzf1	4.06039	-0.016229	1	4.07623	-0.0808417	1
Bmerb1	1.36576	-0.234085	1	1.34204	-0.648692	1
Bmf	3.34403	0.0482303	1	3.42139	0.175581	1
Bmi1	4.85384	-0.0504243	1	4.91844	0.0186446	1
Bmp1	9.72646	-0.00802229	1	9.71794	-0.143714	1
Bmp10	1.33783	-1.81867	1	1.31469	-2.84888	1
Bmp15	1.28642	-1.57081	1	1.36659	-0.327972	1
Bmp2	1.79813	-0.486776	1	1.87338	-0.107225	1
Bmp2k	3.47028	0.153178	1	3.46619	0.0205082	1
Bmp3	3.0059	0.311307	1	2.99008	0.144879	1
Bmp4	6.05445	-0.0982619	1	6.11505	-0.0427219	1
Bmp5	3.12645	-0.515866	0.827947	3.26623	-0.0905557	1
Bmp6	3.67698	-0.963308	0.0124255	3.87056	-0.278251	1
Bmp7	1.50871	0.372824	1	1.55564	0.560367	1
Bmper	1.77841	-0.429707	1	1.78087	-0.534775	1
Bmpr1a	4.70966	0.0460402	1	4.7145	-0.0584203	1
Bmpr1b	1.28691	0.236242	1	1.26122	-0.175742	1
Bmpr2	4.40511	-0.0480006	1	4.46184	-0.00298033	1
Bms1	4.52071	-0.114722	1	4.57342	-0.0718332	1
Bmt2	2.98913	0.0756656	1	3.03894	0.129266	1
Bmx	4.22695	-0.564674	0.402587	4.43419	0.0228789	1
Bnc1	2.70278	0.350107	1	2.58891	-0.2002	1
Bnip1	4.8777	0.0637159	1	4.87779	-0.0511009	1
Bnip2	5.68287	-0.0167462	1	5.7322	0.00433418	1
Bnip3	5.2726	-0.018489	1	5.31644	-0.00672952	1
Bnip3l	6.99173	-0.00390447	1	7.05391	0.054397	1
Bnip5	0.991765	0	1	0.993332	0	1
Bnipl	2.28808	-0.242202	1	2.36775	0.00985344	1
Boc	3.49187	-0.000776873	1	3.49438	-0.114563	1
Bod1	4.82575	0.137691	1	4.80563	-0.0310662	1
Bod1l1	3.45847	-0.0192663	1	3.50834	0.020975	1
Bok	3.49786	0.178922	1	3.48567	0.0280871	1
Bola1	5.71974	0.350924	0.918736	5.61538	-0.0340911	1
Bola2b	6.6383	0.184806	1	6.61105	0.00388056	1
Bola3	5.47544	-0.00243565	1	5.45211	-0.184928	1
Boll	0.991765	0	1	0.993332	0	1
Bop1	3.93869	-0.165518	1	3.97026	-0.179232	1
Bora	1.7618	0.020283	1	1.83752	0.328929	1
Borcs5	3.05764	-0.098054	1	3.12779	0.0367507	1
Borcs6	4.0214	0.131732	1	4.00547	-0.0323623	1
Borcs7	4.93362	0.100429	1	4.97264	0.101208	1
Borcs8	4.82085	0.116501	1	4.83337	0.034726	1
Bpgm	5.86973	0.593992	0.838584	5.68249	0.0207227	1
Bphl	3.73433	-0.0629188	1	3.74501	-0.143802	1
Bpi	0.991765	0	1	1.02579	0.988038	1
Bpifa1	11.7693	0.244004	1	11.4057	-1.12551	1
Bpifa2-1	1.08805	-0.0600737	1	1.08916	-0.119288	1
Bpifa2-2	1.44091	-0.588192	1	1.51266	-0.0073175	1
Bpifa3	0.991765	0	1	0.993332	0	1
Bpifa6	0.991765	0	1	0.993332	0	1
Bpifb1	6.17355	0.387097	1	5.82141	-0.863438	1
Bpifb2	1.31438	0.0618618	1	1.23525	-1.34515	1
Bpifb3	0.991765	0	1	0.993332	0	1
Bpifb4	1.26055	-0.681664	1	1.36748	0.453563	1
Bpifb5	1.6826	0.902265	1	1.55554	0.0608699	1
Bpifb6	0.991765	0	1	0.993332	0	1
Bpifb9	0.991765	0	1	0.993332	0	1
Bpifc	0.991765	0	1	0.993332	0	1
Bpnt1	4.68755	0.0778753	1	4.68537	-0.0443985	1
Bpnt2	4.25496	0.0515394	1	4.2904	0.0397461	1
Bptf	3.6898	-0.149301	1	3.74381	-0.0953804	1
Braf	2.15616	0.0735801	1	2.15911	-0.0362838	1
Brat1	3.37689	-0.183058	1	3.46532	0.00138998	1
Brca1	1.26046	0.434618	1	1.28863	0.60697	1
Brca2	1.57757	0.0686938	1	1.57883	-0.0338733	1
Brcc3	4.56855	0.212406	1	4.5546	0.0684488	1
Brd1	4.19149	-0.144276	1	4.26375	-0.0363457	1
Brd2	7.12414	-0.111238	1	7.18934	-0.0485388	1
Brd3	4.3747	-0.135246	1	4.44905	-0.0289064	1
Brd3os	1.7444	-0.522848	1	1.78423	-0.337961	1
Brd4	4.09382	-0.101722	1	4.21116	0.130885	1
Brd7	6.02427	-0.0747174	1	6.09378	0.00517928	1
Brd9	5.07759	-0.0813676	1	5.15086	0.0166162	1
Brdt	1.89069	0.250193	1	1.89195	0.142381	1
Brf1	4.15552	-0.0961977	1	4.20813	-0.0501681	1
Brf2	3.48588	-0.0206683	1	3.52147	-0.0190037	1
Bri3	6.52649	-0.153185	1	6.59376	-0.0718519	1
Bricd5	4.06861	-0.160483	1	4.11434	-0.134899	1
Brinp1	0.991765	0	1	0.993332	0	1
Brinp3	0.991765	0	1	0.993332	0	1
Brip1	1.05657	-1.08558	1	1.17814	1.19564	1
Brix1	5.13966	0.0300979	1	5.13179	-0.101311	1
Brk1	8.43274	0.0422364	1	8.45912	0.00272668	1
Brme1	2.07111	-0.279714	1	2.14858	0.00351913	1
Brms1	5.83793	0.0728347	1	5.87511	0.064295	1
Brms1l	3.45969	-0.135227	1	3.48615	-0.165296	1
Brox	5.04763	-0.12734	1	5.14794	0.0466274	1
Brpf1	3.59736	-0.200363	1	3.68973	-0.0122588	1
Brpf3	3.25931	-0.24142	1	3.34247	-0.0653555	1
Brs3	0.991765	0	1	0.993332	0	1
Brsk1	1.28576	-0.83721	1	1.39135	0.297161	1
Brsk2	0.991765	0	1	0.993332	0	1
Brwd1	2.82111	-0.0385166	1	2.85137	-0.0467664	1
Brwd3	2.00555	0.407898	1	2.02288	0.36918	1
Bscl2	6.02499	-0.144624	1	6.09053	-0.0762031	1
Bsdc1	5.42565	0.0419162	1	5.46576	0.0420452	1
Bsg	9.73436	0.00241466	1	9.74887	-0.0741302	1
Bsn	0.991765	0	1	0.993332	0	1
Bsnd	1.02446	1.02524	1	0.993332	0	1
Bsph1	0.991765	0	1	0.993332	0	1
Bspry	3.73809	0.272588	1	3.67683	-0.0259367	1
Bst1	2.95304	0.253131	1	2.72924	-0.837534	1
Bst2	7.1569	2.01708	4.11833e-21	6.10975	-0.0966036	1
Bsx	0.991765	0	1	0.993332	0	1
Btaf1	3.25983	-0.0138975	1	3.31587	0.0531613	1
Btbd1	5.4822	0.161276	1	5.44802	-0.0501364	1
Btbd10	3.70344	-0.184554	1	3.77932	-0.0506634	1
Btbd11	1.53355	-0.607621	1	1.55766	-0.484579	1
Btbd16	0.991765	0	1	0.993332	0	1
Btbd17	0.991765	0	1	0.993332	0	1
Btbd18	0.991765	0	1	0.993332	0	1
Btbd19	2.50985	0.0141568	1	2.53387	-0.00435003	1
Btbd2	4.8479	-0.0716185	1	4.88934	-0.070381	1
Btbd3	2.96941	-0.330505	1	3.05371	-0.121419	1
Btbd6	4.8174	-0.20511	1	4.87265	-0.151682	1
Btbd7	3.65609	-0.0846369	1	3.6556	-0.20671	1
Btbd8	2.31088	0.16415	1	2.32521	0.107745	1
Btbd9	3.65596	-0.234077	1	3.73971	-0.069063	1
Btc	1.61899	0.132615	1	1.55621	-0.48457	1
Btd	4.29302	0.11936	1	4.31577	0.0719983	1
Btf3	8.33514	0.0752315	1	8.32888	-0.0555092	1
Btf3l4	5.90875	0.0993523	1	5.95038	0.105179	1
Btg1	5.30713	-0.10789	1	5.40573	0.0601659	1
Btg2	5.25123	-0.00586803	1	5.26592	-0.0934077	1
Btg3	6.61766	0.142659	1	6.61947	0.0400664	1
Btg4	0.991765	0	1	0.993332	0	1
Btk	4.13181	0.135314	1	4.16697	0.12856	1
Btla	2.11588	-0.149209	1	2.39116	0.822189	1
Btnl10	1.4641	1.82722	0.378497	1.26096	0.344748	1
Btnl2	0.991765	0	1	0.993332	0	1
Btnl9	6.38007	-0.0182826	1	6.34928	-0.244636	1
Btrc	2.7393	-0.0321079	1	2.78043	0.00361783	1
Bub1	1.55597	0.663316	1	1.57843	0.685705	1
Bub1b	1.76073	0.0202797	1	1.83693	0.328927	1
Bub3	5.92609	-0.0476125	1	5.95391	-0.0843657	1
Bud13	3.75941	-0.122549	1	3.80921	-0.0779458	1
Bud23	4.49009	-0.167035	1	4.60778	0.069014	1
Bud31	4.2161	0.0703307	1	4.26898	0.119009	1
Bves	2.03718	0.0615686	1	2.03985	-0.047401	1
Bysl	3.9114	-0.151439	1	3.96147	-0.109164	1
Bzw1	6.86415	0.0187202	1	6.90099	0.00719433	1
Bzw2	4.98934	0.133703	1	5.00071	0.0534673	1
C10H1orf146	0.991765	0	1	0.993332	0	1
C10H2orf73	0.991765	0	1	0.993332	0	1
C10H2orf74	1.02438	-0.64233	1	1.08871	0.911661	1
C10H4orf19	3.99103	0.156223	1	3.8947	-0.273837	1
C10H4orf36	2.37123	-0.242058	1	2.38477	-0.289844	1
C10H4orf50	0.991765	0	1	0.993332	0	1
C10H7orf57	2.35446	0.487264	1	2.30347	0.176892	1
C11H5orf22	3.53484	-0.11393	1	3.61383	0.0285423	1
C11H5orf34	1.64042	0.0491233	1	1.70353	0.323172	1
C11H5orf51	3.69203	0.0416673	1	3.72822	0.038022	1
C12H21orf62	1.77845	0.136077	1	1.72216	-0.348223	1
C12H21orf91	3.41791	-0.169088	1	3.44548	-0.195296	1
C12H22orf39	4.22043	-0.0141959	1	4.20244	-0.182628	1
C12H3orf38	4.54235	-0.0198454	1	4.57069	-0.0496324	1
C12H3orf52	0.991765	0	1	0.993332	0	1
C12H3orf70	2.97335	-0.194633	1	3.01003	-0.179188	1
C12H3orf85	0.991765	0	1	0.993332	0	1
C13H2orf66	0.991765	0	1	0.993332	0	1
C13H2orf69	2.75032	-0.0526347	1	2.7804	-0.0525412	1
C13H2orf72	1.05649	1.61875	1	0.993332	0	1
C13H2orf80	1.2594	-1.43042	1	1.34113	-0.18688	1
C13H2orf88	1.61768	-0.35295	1	1.78072	0.543242	1
C14H14orf132	0.991765	0	1	0.993332	0	1
C14H14orf180	3.44069	-0.297719	1	3.53112	-0.0905481	1
C14H14orf28	2.86539	-0.410162	1	2.9648	-0.12844	1
C14H14orf39	0.991765	0	1	0.993332	0	1
C14H15orf65	3.63635	0.296136	1	3.61445	0.118693	1
C15H1orf100	0.991765	0	1	0.993332	0	1
C15H1orf105	0.991765	0	1	0.993332	0	1
C15H1orf112	2.04137	0.185829	1	2.07391	0.220987	1
C15H1orf115	6.08219	0.410487	0.508467	5.96035	-0.0104392	1
C15H1orf116	5.41837	0.113535	1	5.41773	-0.00629945	1
C15H1orf226	2.35042	0.0663713	1	2.33975	-0.1011	1
C15H1orf53	5.14056	0.402878	0.569006	4.95954	-0.214882	1
C15H1orf74	2.2731	-0.0129759	1	2.32767	0.107744	1
C15H2orf76	4.44314	0.0769302	1	4.41976	-0.106776	1
C16_21H10orf105	1.17519	0.614173	1	1.08759	-1.44891	1
C16_21H21orf58	4.73065	0.191085	1	4.75951	0.159672	1
C16_21H22orf15	1.62068	1.22947	0.806204	1.46496	0.219761	1
C16_21H2orf15	1.44102	1.06677	1	1.34186	0.231746	1
C16_21H2orf49	3.46355	-0.145799	1	3.50704	-0.116182	1
C16_21H2orf92	0.991765	0	1	0.993332	0	1
C16_21H6orf132	3.46225	0.0227721	1	3.5337	0.131361	1
C16_21H6orf136	4.71763	-0.179361	1	4.73626	-0.245441	1
C16_21H6orf141	2.48567	0.14277	1	2.37843	-0.463243	1
C16_21H6orf15	1.02477	-0.642648	1	1.02624	-0.657424	1
C16_21H6orf226	3.7603	0.450767	0.694339	3.62968	-0.0353873	1
C16_21H6orf47	4.6818	-0.102512	1	4.73442	-0.0627956	1
C16_21H6orf89	6.71896	-0.0341548	1	6.7534	-0.0522953	1
C17H13orf46	0.991765	0	1	0.993332	0	1
C17H19orf44	3.13915	-0.300431	1	3.23559	-0.0613316	1
C17H4orf47	3.42685	0.253898	1	3.42764	0.144741	1
C17H8orf48	2.75739	0.292141	1	2.71632	0.0388151	1
C18H12orf29	2.05486	0.378107	1	1.99255	-0.0358693	1
C18H12orf42	0.991765	0	1	0.993332	0	1
C18H12orf45	1.89187	-0.0548574	1	1.91004	-0.062819	1
C18H12orf50	0.991765	0	1	0.993332	0	1
C18H12orf56	1.64084	-0.427788	1	1.62201	-0.722649	1
C18H12orf66	2.79222	-0.0934288	1	2.86938	0.069667	1
C18H12orf73	4.62813	-0.0161888	1	4.71845	0.134096	1
C18H12orf75	5.60495	0.364609	1	5.4514	-0.175707	1
C19H18orf21	5.39001	-0.0493096	1	5.42854	-0.0529235	1
C19H18orf25	3.58498	-0.066327	1	3.62031	-0.071993	1
C19H18orf32	6.13869	0.00813449	1	6.1341	-0.119158	1
C19H18orf54	2.12873	-0.1879	1	2.25947	0.287275	1
C19H18orf63	0.991765	0	1	0.993332	0	1
C19H5orf46	2.43047	1.51818	0.142769	2.14667	0.531586	1
C19H5orf49	1.14714	0.952489	1	1.1487	0.874925	1
C1d	5.95941	0.119542	1	5.93226	-0.0647724	1
C1galt1	4.17374	0.340823	0.630737	4.15963	0.186267	1
C1galt1c1	5.3307	0.0953738	1	5.35582	0.0577682	1
C1galt1c1l	0.991765	0	1	0.993332	0	1
C1H10orf120	1.20449	0.946792	1	1.20561	0.853291	1
C1H10orf143	4.68159	0.0261787	1	4.71503	0.0219843	1
C1H10orf62	0.991765	0	1	0.993332	0	1
C1H10orf82	0.991765	0	1	0.993332	0	1
C1H10orf88	2.55333	-0.0874985	1	2.56541	-0.151883	1
C1H10orf90	0.991765	0	1	0.993332	0	1
C1H10orf95	1.722	0.535949	1	1.68297	0.20785	1
C1H11orf16	2.76384	0.809788	0.241184	2.70518	0.52388	1
C1H11orf24	4.07976	-0.253304	1	4.12402	-0.222598	1
C1H11orf42	1.41376	-0.479533	1	1.46436	-0.0904495	1
C1H11orf58	6.39464	0.0252892	1	6.41295	-0.0319687	1
C1H11orf68	5.54466	-0.0179808	1	5.56718	-0.0718648	1
C1H11orf80	0.991765	0	1	0.993332	0	1
C1H11orf86	1.02448	-0.642409	1	1.02605	-0.657328	1
C1H11orf95	3.72631	-0.630342	0.169382	3.9805	0.135975	1
C1H11orf98	4.82636	0.0350136	1	4.81098	-0.121546	1
C1H15orf40	5.44365	0.0216064	1	5.47571	0.0026627	1
C1H16orf54	3.91279	0.082343	1	4.03189	0.316922	1
C1H16orf92	0.991765	0	1	0.993332	0	1
C1H19orf12	3.98472	0.538846	0.0960062	3.83578	0.00949065	1
C1H19orf18	0.991765	0	1	0.993332	0	1
C1H19orf33	6.58333	-0.0720546	1	6.5985	-0.14015	1
C1H19orf47	3.33528	-0.295174	1	3.42691	-0.0867817	1
C1H19orf48	4.01935	-0.1076	1	4.09899	0.0274202	1
C1H19orf54	2.99055	-0.113041	1	3.05686	0.0100477	1
C1H19orf81	1.02429	-0.642249	1	1.05766	0.330786	1
C1H19orf84	1.17598	0.612082	1	1.26196	1.33727	1
C1H9orf135	1.64193	0.270562	1	1.68449	0.406909	1
C1H9orf40	2.75662	0.29215	1	2.65461	-0.202071	1
C1H9orf57	1.02391	-0.641928	1	1.0573	0.330852	1
C1H9orf85	3.97384	0.233755	1	3.99696	0.190368	1
C1qa	7.36236	0.942579	0.000331906	7.00371	0.0336704	1
C1qb	7.15754	0.843017	0.00475304	6.8279	-0.0285811	1
C1qbp	5.69769	-0.0229853	1	5.71517	-0.087263	1
C1qc	6.94751	0.867658	0.0118706	6.59298	-0.0637447	1
C1ql1	0.991765	0	1	0.993332	0	1
C1ql2	1.97403	0.2556	1	1.89197	-0.321993	1
C1ql3	1.02464	1.02551	1	0.993332	0	1
C1ql4	0.991765	0	1	0.993332	0	1
C1qtnf1	3.15132	0.185331	1	3.0815	-0.167376	1
C1qtnf12	2.85471	-0.318131	1	2.93598	-0.108759	1
C1qtnf2	6.00865	0.241269	1	6.0102	0.142971	1
C1qtnf3	1.51042	-0.201007	1	1.53437	-0.108724	1
C1qtnf4	1.6423	0.69531	1	1.57856	0.212601	1
C1qtnf5	5.42889	-0.290401	1	5.50378	-0.175404	1
C1qtnf6	2.5886	0.251362	1	2.56748	0.0569434	1
C1qtnf7	5.86899	-0.606407	0.107927	6.07789	-0.0443135	1
C1r	7.3489	0.904286	1.17501e-08	7.0366	0.102342	1
C1rl	2.62267	0.491837	1	2.58907	0.270057	1
C1s	7.54014	1.15375	2.72373e-15	7.10305	0.122985	1
C2	6.05324	1.13899	3.3165e-06	5.55577	-0.0923477	1
C20H12orf40	1.0562	-1.08525	1	1.11948	0.462	1
C20H12orf54	0.991765	0	1	0.993332	0	1
C20H22orf23	4.28712	-0.317895	0.858165	4.33013	-0.304814	1
C20H8orf33	5.51218	0.0446295	1	5.46463	-0.214979	1
C20H8orf82	4.03862	0.057123	1	3.99236	-0.214736	1
C22H19orf25	4.55363	-0.0165467	1	4.60275	0.018016	1
C22H19orf71	3.68164	0.137118	1	3.735	0.191803	1
C22H2orf16	1.08585	-0.0596717	1	1.11843	0.462311	1
C22H2orf50	2.31668	0.426761	1	2.38068	0.545141	1
C23H12orf43	3.39788	0.117344	1	3.39253	-0.0168174	1
C23H12orf65	3.87637	-0.0762124	1	3.84105	-0.315911	1
C23H7orf26	4.3138	-0.174414	1	4.40036	-0.0259113	1
C23H7orf50	3.81366	-0.101913	1	3.91339	0.0965379	1
C2cd2	2.98386	-0.161444	1	3.03588	-0.0899557	1
C2cd2l	4.18247	-0.144528	1	4.2661	-0.00404826	1
C2cd3	2.49382	-0.0347956	1	2.5532	0.0830837	1
C2cd4a	0.991765	0	1	0.993332	0	1
C2cd4c	1.05555	-1.0847	1	1.05733	-1.10692	1
C2cd4d	1.11801	0.532967	1	1.05792	-1.10724	1
C2cd5	3.10727	0.0984876	1	3.12375	0.0367634	1
C2H1orf109	2.16004	-0.147449	1	2.24752	0.138575	1
C2H1orf122	5.20338	0.195237	1	5.1012	-0.210453	1
C2H1orf127	0.991765	0	1	0.993332	0	1
C2H1orf141	0.991765	0	1	0.993332	0	1
C2H1orf158	2.83919	0.415408	1	2.84869	0.331782	1
C2H1orf159	3.02512	-0.0358428	1	3.11234	0.148738	1
C2H1orf167	0.991765	0	1	0.993332	0	1
C2H1orf174	3.90291	0.191492	1	3.8343	-0.134243	1
C2H1orf185	1.02391	-0.641928	1	1.05723	0.330788	1
C2H1orf210	2.6104	-0.0661158	1	2.64337	-0.0487684	1
C2H1orf216	2.73792	-0.277733	1	2.79788	-0.148972	1
C2H1orf232	0.991765	0	1	0.993332	0	1
C2H1orf50	5.83941	0.119886	1	5.81672	-0.0568043	1
C2H1orf87	1.72268	0.719213	1	1.68337	0.406912	1
C2H1orf94	0.991765	0	1	0.993332	0	1
C2H6orf163	1.1783	-0.0788358	1	1.1791	-0.157037	1
C2H8orf37	3.1196	0.205903	1	3.14951	0.188802	1
C2H8orf88	1.46397	-0.323522	1	1.48878	-0.199529	1
C2H9orf131	0.991765	0	1	0.993332	0	1
C2H9orf152	3.16921	0.370389	1	3.13298	0.14152	1
C2H9orf24	4.4796	0.188213	1	4.4783	0.0750126	1
C2H9orf43	1.11744	0.533364	1	1.1779	1.19564	1
C3	8.16125	0.349385	1	7.90756	-0.492231	1
C3ar1	2.10383	0.679295	1	1.95991	-0.0738883	1
C3H12orf4	3.87029	-0.114299	1	3.90302	-0.124863	1
C3H12orf57	8.18241	0.0309633	1	8.16848	-0.123457	1
C3H12orf60	0.991765	0	1	0.993332	0	1
C3H12orf71	0.991765	0	1	0.993332	0	1
C3H2orf42	3.16141	-0.168937	1	3.2349	-0.0239119	1
C3H2orf68	3.47489	0.0927564	1	3.52952	0.142439	1
C3H2orf81	2.00986	0.155329	1	1.97786	-0.123247	1
C3H3orf20	1.14533	-1.92713	1	1.20537	-0.388983	1
C3H3orf22	0.991765	0	1	0.993332	0	1
C3H7orf31	1.08726	-0.0597039	1	1.08871	-0.119055	1
C4b	8.92611	0.601136	0.10587	8.66893	-0.145406	1
C4bpa	2.85639	0.18202	1	2.63296	-0.967821	1
C4bpb	2.63894	0.323385	1	2.70016	0.427837	1
C4H11orf49	4.35362	-0.0416664	1	4.38403	-0.0675718	1
C4H11orf91	1.14844	-0.672042	1	1.14979	-0.737968	1
C4H11orf94	1.17686	-0.0788354	1	1.2625	0.838926	1
C4H11orf96	5.0503	-0.194287	1	5.01731	-0.436905	1
C4H15orf48	3.52719	1.1321	0.21369	3.06251	-0.315119	1
C4H15orf62	2.20284	-0.603379	1	2.31495	-0.128052	1
C4H20orf141	0.991765	0	1	0.993332	0	1
C4H20orf173	0.991765	0	1	0.993332	0	1
C4H20orf194	3.62799	-0.292442	1	3.72961	-0.069025	1
C4H20orf202	0.991765	0	1	0.993332	0	1
C4H20orf204	2.13442	-0.187922	1	2.1512	-0.219323	1
C4H20orf27	4.3154	-0.121808	1	4.42288	0.084872	1
C4H20orf85	1.44004	1.37963	0.923602	1.31523	0.407199	1
C4H20orf96	3.3065	0.542049	0.566374	3.22304	0.188523	1
C4H9orf116	3.57264	0.117385	1	3.56157	-0.0280258	1
C4H9orf16	6.95507	0.0542885	1	6.96491	-0.032786	1
C4H9orf50	0.991765	0	1	0.993332	0	1
C4H9orf78	5.9459	0.0130158	1	5.97748	-0.0173448	1
C5	6.33264	-0.0264376	1	6.39154	0.0215668	1
C5ar1	3.75853	0.481002	0.335399	3.69259	0.187141	1
C5ar2	1.59838	0.453619	1	1.55594	0.060872	1
C5H10orf67	1.51035	0.0935572	1	1.53465	0.162272	1
C5H16orf46	2.27372	0.176546	1	2.31544	0.229326	1
C5H16orf70	3.93837	-0.0854653	1	3.99478	-0.0250592	1
C5H16orf74	2.57286	0.100061	1	2.48277	-0.412069	1
C5H16orf78	0.991765	0	1	0.993332	0	1
C5H16orf86	0.991765	0	1	0.993332	0	1
C5H16orf87	3.87591	0.044168	1	3.8522	-0.143289	1
C5H16orf95	0.991765	0	1	0.993332	0	1
C5H19orf53	7.31645	0.0826392	1	7.33238	0.0150084	1
C5H19orf67	1.99136	0.0727096	1	1.95991	-0.21625	1
C5H1orf131	3.90812	0.0393204	1	3.96442	0.0949737	1
C5H1orf198	4.56523	-0.218661	1	4.63483	-0.116314	1
C5H4orf51	0.991765	0	1	0.993332	0	1
C5H5orf24	4.73664	0.0164311	1	4.78124	0.028525	1
C5H6orf201	0.991765	0	1	0.993332	0	1
C5H6orf52	0.991765	0	1	0.993332	0	1
C5H6orf62	7.02986	-0.0153314	1	7.10533	0.0758154	1
C5H7orf25	4.24807	-0.0633294	1	4.27137	-0.101598	1
C5H8orf34	1.36581	0.550095	1	1.2893	-0.35119	1
C5H8orf89	1.68319	0.708064	1	1.70436	0.702013	1
C5H9orf64	3.66756	0.0975709	1	3.69439	0.0632636	1
C6	6.90873	-0.227925	0.436299	7.01792	-0.031007	1
C6H1orf162	1.83799	0.436342	1	1.74403	-0.210945	1
C6H1orf189	5.12634	0.296584	1	5.19023	0.354485	1
C6H1orf194	3.40863	0.320453	1	3.39586	0.175322	1
C6H1orf43	5.15373	-0.0745398	1	5.16715	-0.155617	1
C6H1orf52	4.70246	-0.0184804	1	4.71121	-0.100905	1
C6H1orf54	9.10331	0.0424241	1	9.09164	-0.107754	1
C6H1orf56	0.991765	0	1	0.993332	0	1
C6H1orf68	0.991765	0	1	0.993332	0	1
C6H3orf33	2.14781	0.00306123	1	2.24867	0.326014	1
C6H3orf80	0.991765	0	1	0.993332	0	1
C6H4orf17	0.991765	0	1	0.993332	0	1
C6H4orf3	6.81626	0.0550465	1	6.86708	0.080932	1
C6H4orf33	2.8196	-0.0750957	1	2.87557	0.0187773	1
C6H4orf45	0.991765	0	1	0.993332	0	1
C6H4orf46	3.0316	-0.0060806	1	3.35937	0.835851	0.101627
C6H4orf54	1.94283	0.0853479	1	1.97708	0.146969	1
C7	7.80043	-0.396851	0.61948	7.95007	-0.0678277	1
C7H11orf1	2.16502	-0.14746	1	2.1805	-0.183125	1
C7H11orf52	4.0693	0.333734	0.843409	4.03915	0.141324	1
C7H11orf53	1.05592	-1.08502	1	1.05765	-1.10709	1
C7H11orf54	3.98996	-0.093445	1	4.08557	0.0917917	1
C7H11orf65	2.27616	-0.110547	1	2.27742	-0.220888	1
C7H11orf71	3.85055	0.253877	1	3.80498	0.0173887	1
C7H11orf87	0.991765	0	1	0.993332	0	1
C7H11orf97	3.56854	0.78101	0.192948	3.38651	0.194032	1
C7H15orf39	2.32412	-0.141922	1	2.41482	0.130567	1
C7H15orf61	3.38147	0.229119	1	3.31569	-0.0961598	1
C7H19orf38	2.24715	0.436657	1	2.21973	0.215054	1
C7H22orf31	0.991765	0	1	0.993332	0	1
C7H3orf18	2.05052	-0.512547	1	2.23071	0.271613	1
C7H3orf62	1.34011	0.326538	1	1.39204	0.645777	1
C7H3orf84	1.08799	0.976598	1	1.0888	0.911635	1
C7H4orf48	3.86073	0.0437905	1	3.772	-0.373967	1
C7H5orf52	1.39027	0.394546	1	1.36675	0.0753446	1
C8a	1.99875	0.0657518	1	1.70837	-4.16657	1
C8AH6orf118	1.99261	0.586167	1	1.90923	0.0851969	1
C8AH6orf120	5.20612	0.000870648	1	5.2224	-0.0670514	1
C8AH6orf58	0.991765	0	1	0.993332	0	1
C8b	1.53562	-0.626175	1	1.41919	-3.33753	1
C8BH16orf71	2.16253	0.491562	1	2.13442	0.261177	1
C8BH16orf72	4.78471	0.0380058	1	4.81919	0.0189803	1
C8BH16orf89	6.23209	-0.134361	1	6.32907	0.034244	1
C8BH16orf90	1.39166	-0.362023	1	1.44186	0.0275441	1
C8BH16orf91	5.51424	0.103598	1	5.45094	-0.192765	1
C8BH16orf96	0.991765	0	1	0.993332	0	1
C8BH17orf100	1.14666	-0.672037	1	1.17765	-0.157029	1
C8BH17orf113	0.991765	0	1	0.993332	0	1
C8BH17orf49	5.19089	-0.00894399	1	5.19346	-0.11805	1
C8BH17orf50	2.98888	-0.684514	0.46059	3.04192	-0.562613	1
C8BH17orf58	3.45511	0.0649395	1	3.51426	0.13634	1
C8BH17orf64	0.991765	0	1	0.993332	0	1
C8BH17orf67	1.48702	-0.783662	1	1.51214	-0.617486	1
C8BH17orf75	3.91645	0.143642	1	3.95501	0.142799	1
C8BH17orf78	1.11743	-0.39909	1	1.11937	-0.461611	1
C8BH17orf80	2.95704	-0.247445	1	3.00931	-0.163221	1
C8BH17orf97	3.87482	0.309352	1	3.86269	0.16452	1
C8BH17orf98	1.576	0.0686953	1	1.62137	0.255149	1
C8BH17orf99	1.05599	0.382558	1	1.08881	0.911854	1
C8BH1orf35	4.17292	0.0638906	1	4.22018	0.0879503	1
C8BH5orf15	6.29587	0.0104424	1	6.31131	-0.0609922	1
C8BH5orf47	0.991765	0	1	0.993332	0	1
C8BH5orf58	1.76387	0.382178	1	1.7653	0.275774	1
C8g	2.57583	0.828535	1	2.23822	-0.679649	1
C9	4.28242	0.213464	1	4.23455	-0.0337454	1
C9H10orf53	2.50196	0.404118	1	2.51465	0.333002	1
C9H10orf71	1.14637	0.195027	1	1.14806	0.119496	1
C9H10orf99	0.991765	0	1	0.993332	0	1
C9H13orf42	0.991765	0	1	0.993332	0	1
C9H14orf119	5.51071	0.114497	1	5.50271	-0.0132246	1
C9H14orf93	2.15975	-0.380754	1	2.2604	0.00708436	1
C9H3orf14	5.43879	-0.0126174	1	5.4903	0.0226722	1
C9H3orf49	0.991765	0	1	0.993332	0	1
C9H8orf58	3.02442	-0.22367	1	3.05818	-0.211092	1
C9H8orf74	0.991765	0	1	0.993332	0	1
C9orf72	3.33069	0.0729606	1	3.33808	-0.0189554	1
Ca10	0.991765	0	1	0.993332	0	1
Ca11	3.01241	-0.00372357	1	3.00578	-0.14707	1
Ca12	1.02446	1.02524	1	0.993332	0	1
Ca13	3.46502	0.599449	0.34173	3.33016	0.105382	1
Ca14	1.85488	-0.107144	1	1.91003	0.0851986	1
Ca3	6.397	-0.515703	1	6.1184	-2.22703	0.471401
Ca4	6.1375	-0.632056	0.0453578	6.46483	0.24518	1
Ca5a	1.14817	0.183214	1	1.08913	-1.44974	1
Ca5b	4.05275	0.00423968	1	4.08327	-0.0122797	1
Ca6	0.991765	0	1	0.993332	0	1
Ca7	1.05601	-1.0851	1	1.14872	0.874923	1
Ca8	5.68671	0.359659	0.217888	5.61247	0.0583856	1
Ca9	2.03857	0.06156	1	1.97688	-0.409586	1
Caap1	3.53129	-0.00396509	1	3.57622	0.0283882	1
Cab39	5.66273	-0.0652703	1	5.76564	0.105327	1
Cab39l	5.07476	0.122796	1	5.04834	-0.0661043	1
Cabcoco1	1.68366	0.512256	1	1.7047	0.513691	1
Cabin1	3.86929	-0.106667	1	3.93913	-0.00936311	1
Cables1	3.15147	-0.0578029	1	3.15291	-0.171036	1
Cables2	2.95632	-0.0964511	1	3.00795	-0.024927	1
Cabp1	0.991765	0	1	1.02571	0.987959	1
Cabp2	0.991765	0	1	0.993332	0	1
Cabp4	0.991765	0	1	0.993332	0	1
Cabp5	0.991765	0	1	0.993332	0	1
Cabp7	1.087	-0.059466	1	1.20605	1.45786	1
Cabs1	0.991765	0	1	0.993332	0	1
Cabyr	2.13255	-0.432592	1	2.14954	-0.454144	1
Cacfd1	4.01086	-0.18348	1	4.08773	-0.0513657	1
Cachd1	3.92015	-0.362381	0.85697	4.01748	-0.154658	1
Cacna1a	1.02418	1.02481	1	0.993332	0	1
Cacna1b	0.991765	0	1	0.993332	0	1
Cacna1c	1.75566	-0.80992	1	1.87042	-0.107216	1
Cacna1d	2.87604	-0.556067	1	3.04044	-0.0173899	1
Cacna1f	0.991765	0	1	0.993332	0	1
Cacna1g	1.41409	-0.0973483	1	1.46408	0.219761	1
Cacna1h	0.991765	0	1	1.02571	0.987959	1
Cacna1i	0.991765	0	1	0.993332	0	1
Cacna1s	1.02418	1.02481	1	0.993332	0	1
Cacna2d1	2.96144	0.220062	1	2.95484	0.0785032	1
Cacna2d2	1.57578	-0.190534	1	1.53353	-0.706384	1
Cacna2d3	1.14685	0.195028	1	1.0883	-1.44929	1
Cacna2d4	0.991765	0	1	0.993332	0	1
Cacnb1	2.24686	-0.0430893	1	2.22092	-0.290744	1
Cacnb2	2.61383	-0.598333	1	2.74035	-0.144411	1
Cacnb3	2.16199	-0.0356399	1	2.14926	-0.219319	1
Cacnb4	0.991765	0	1	0.993332	0	1
Cacng1	1.02418	1.02481	1	0.993332	0	1
Cacng2	0.991765	0	1	0.993332	0	1
Cacng3	0.991765	0	1	0.993332	0	1
Cacng4	0.991765	0	1	0.993332	0	1
Cacng5	0.991765	0	1	0.993332	0	1
Cacng6	2.42955	-1.10794	1	2.5596	-0.450489	1
Cacng7	1.48734	0.490332	1	1.3158	-1.77116	1
Cacng8	0.991765	0	1	1.02561	0.987871	1
Cactin	4.20668	-0.107036	1	4.24744	-0.0990495	1
Cacul1	3.76293	0.0327735	1	3.77997	-0.0355443	1
Cad	3.00352	-0.241559	1	3.09377	-0.025903	1
Cadm1	6.02027	-0.372643	0.0743802	6.11472	-0.201578	1
Cadm2	1.05596	-1.08506	1	1.08871	-0.119052	1
Cadm3	2.35408	0.404959	1	2.29009	0.0309433	1
Cadm4	1.68405	-0.328329	1	1.64417	-0.793812	1
Cadps2	4.19859	0.0191595	1	4.24344	0.0320638	1
Cage1	1.50959	0.0935607	1	1.53385	0.162274	1
Calb1	0.991765	0	1	0.993332	0	1
Calb2	1.02464	1.02551	1	0.993332	0	1
Calcoco1	6.85208	0.0349642	1	6.91261	0.0851492	1
Calcoco2	6.42986	0.396446	5.50158e-05	6.4012	0.22262	0.720801
Calcr	0.991765	0	1	0.993332	0	1
Calcrl	7.67965	-0.179539	1	7.82747	0.115095	1
Cald1	5.14869	-0.193853	1	5.23752	-0.0522969	1
Calhm1	0.991765	0	1	0.993332	0	1
Calhm2	3.24981	-0.459656	0.899829	3.40294	-0.00824731	1
Calhm3	1.62048	-0.352954	1	1.76297	0.450225	1
Calhm4	0.991765	0	1	0.993332	0	1
Calhm5	4.6386	-0.10756	1	4.62994	-0.263675	1
Calhm6	3.81076	0.877302	0.000452551	3.71008	0.539112	0.493682
Calm1	9.23345	0.0255414	1	9.26398	-0.00454914	1
Calm2	10.4723	0.086948	1	10.4343	-0.132866	1
Calm3	7.13545	-0.145727	0.972138	7.21192	-0.047224	1
Calml3	1.83859	0.590041	1	1.7642	0.0855861	1
Calml4	1.36686	1.28652	1	1.17862	-0.97217	1
Calml6	0.991765	0	1	0.993332	0	1
Caln1	0.991765	0	1	0.993332	0	1
Calr	9.25768	-0.126143	1	9.27199	-0.211362	1
Calr3	2.23337	-0.00814089	1	2.22106	-0.185421	1
Calu	6.93331	-0.0265395	1	6.95391	-0.0855666	1
Caly	1.02355	-0.641613	1	1.02532	-0.656936	1
Camk1	5.04573	-0.0547069	1	5.05074	-0.152321	1
Camk1d	1.92291	0.280774	1	1.8898	-0.00780363	1
Camk1g	2.33165	-1.01144	0.530425	2.48325	-0.275416	1
Camk2a	1.20363	-1.1005	1	1.28789	0.144972	1
Camk2b	1.02418	1.02481	1	0.993332	0	1
Camk2d	3.72907	-0.131223	1	3.83144	0.0766083	1
Camk2g	5.27933	0.199732	0.969512	5.30627	0.154956	1
Camk2n1	5.54799	-0.0415302	1	5.59846	-0.0127298	1
Camk2n2	1.53099	-0.295428	1	1.48767	-0.879706	1
Camk4	1.4623	-0.323514	1	1.53306	0.162276	1
Camkk1	3.05521	-0.33104	1	3.22858	0.173998	1
Camkk2	2.74452	-0.491551	1	2.89655	0.0128837	1
Camkmt	2.49803	-0.0348039	1	2.57792	0.165494	1
Camkv	2.7488	-0.172415	1	2.6916	-0.548139	1
Camlg	4.12762	-0.127097	1	4.15314	-0.155532	1
Camp	1.80459	1.36565	0.893997	1.58053	0.198943	1
Camsap1	3.14862	-0.11335	1	3.20284	-0.044422	1
Camsap2	4.63215	-0.0639206	1	4.65739	-0.110466	1
Camsap3	2.88228	-0.148471	1	2.95358	0.00185127	1
Camta1	4.14154	0.146441	1	4.16244	0.0970897	1
Camta2	4.50847	-0.265761	1	4.6165	-0.0524992	1
Cand1	4.97056	-0.101718	1	5.03226	-0.0379288	1
Cand2	2.56183	-0.258969	1	2.62976	-0.0905534	1
Cant1	5.23542	0.20267	1	5.22804	0.0690357	1
Canx	7.67902	-0.0744494	1	7.72047	-0.076813	1
Cap1	8.45238	0.126778	1	8.44498	-0.00729329	1
Cap2	2.50683	-0.0609065	1	2.544	-0.030464	1
Capg	6.98906	0.278103	0.5433	6.99572	0.188652	1
Capn1	5.32156	-0.0564613	1	5.38597	0.0112075	1
Capn10	3.30751	0.0183065	1	3.31563	-0.0725193	1
Capn11	1.2305	-1.27486	1	1.31373	-0.0304685	1
Capn12	1.55505	-0.383976	1	1.68354	0.403642	1
Capn13	1.5752	-0.467549	1	1.64186	-0.0547775	1
Capn15	3.19799	-0.374243	1	3.29876	-0.118293	1
Capn2	7.30966	-0.0513293	1	7.42195	0.13962	1
Capn3	1.53164	0.264162	1	1.5997	0.576636	1
Capn5	2.8027	-0.228248	1	2.86113	-0.118315	1
Capn6	0.991765	0	1	0.993332	0	1
Capn7	3.35051	-0.03246	1	3.40205	0.0238278	1
Capn8	0.991765	0	1	1.02564	0.987895	1
Capn9	1.08718	2.03717	1	0.993332	0	1
Capns1	8.55354	-0.0310431	1	8.58665	-0.0561606	1
Capns2	0.991765	0	1	0.993332	0	1
Caprin1	6.1669	0.0072442	1	6.22009	0.0413838	1
Caprin2	4.61548	-0.314018	0.600531	4.70054	-0.159843	1
Caps	5.26121	0.434506	0.970959	5.24514	0.291647	1
Caps2	2.29068	0.588838	1	2.23566	0.271598	1
Capsl	3.19997	0.725265	0.186457	2.98182	-0.050163	1
Capza1	5.67494	0.127772	1	5.72745	0.1574	1
Capza2	7.05777	0.111221	1	7.09268	0.0958757	1
Capza3	0.991765	0	1	0.993332	0	1
Capzb	8.27574	-0.00410449	1	8.33381	0.0402209	1
Car1	1.34215	2.99789	0.509189	1.08873	0.911673	1
Car2	6.91133	-0.014043	1	6.96266	0.0125556	1
Card10	4.49155	-0.53595	0.457572	4.58774	-0.330113	1
Card11	2.73206	0.393737	1	2.81835	0.549641	1
Card14	1.43909	0.126208	1	1.41689	-0.194265	1
Card19	5.71379	0.178687	1	5.71052	0.0681193	1
Card6	2.4718	-0.138015	1	2.5539	0.0830788	1
Card9	2.1785	0.347158	1	2.17851	0.236967	1
Carf	2.05524	0.378112	1	2.05617	0.268713	1
Carhsp1	7.26982	-0.325628	0.32623	7.41428	-0.0205835	1
Carm1	4.38168	-0.0941798	1	4.45506	0.00781708	1
Carmil1	4.65179	0.310402	0.846663	4.58793	0.0195392	1
Carmil2	1.9235	-0.315196	1	2.10324	0.461217	1
Carmil3	1.97389	-0.453659	1	2.02554	-0.261925	1
Carnmt1	3.37721	0.0217693	1	3.3901	-0.0494622	1
Carns1	1.77878	-0.232343	1	1.83688	0.00949966	1
Cars1	4.35633	0.141017	1	4.3515	0.00759083	1
Cars2	4.39981	0.177421	1	4.38117	0.0080362	1
Cartpt	1.0878	-1.42413	1	1.08939	-1.44987	1
Casc3	4.71132	-0.166476	1	4.807	-0.000977611	1
Casd1	4.21816	-0.12034	1	4.31579	0.0589023	1
[truncated: 20,600 more rows]
