# Supplementary material for: SARS-CoV-2 virus infection of Peromyscus leucopus demonstrates that infection tolerance is not limited to agents for which deermice are reservoirs
Source: bioRxiv. 2026 May 3:2026.03.13.711660. Originally published 2026 Mar 15. Preprint. [Version 2] doi: 10.64898/2026.03.13.711660 (PMC13060924; doi:10.64898/2026.03.13.711660)
Supplement: Supplement 4 [file media-4.xlsx]

## Sheet: Sheet1 (2)
Table S3. Targeted RNA-seq of lungs of female (F) and male (M) P. leucopus without SARS-CoV-2 virus infection (control) or with on day 3 or 5 by Gapdh-normalized transcription* of selected genes
animal	sex	experiment	group	day	Ace2	Acod1	Akt1	Akt2	Akt3	Alox5	Ampd3	Anpep	Anxa2	Anxa3	Apobec1	Arg1	Bcl3	C5ar1	Ccl2	Ccl22	Ccl4	Ccl5	Cd3d	Cd4	Cd8	Cd14	Cd19	Cd44	Cd47	Cd52	Cd53	Cd63	Cd68	Cd69	Cd74	Cd177	Cfb	Cgas	Clec5a	CompFHrl	Csf1	Csf1r	Csf2	Csf3r	Ctsb	Ctsh	Ctss	Cx3cr1	Cxcl1
25124	F	1	control	3	-5.88729	7.71589e-05	-1.38168	-2.10527	-3.00756	-3.90794	-4.90646	-0.886549	0.0927968	-0.49172	-7.32238	-3.18561	-4.44318	-4.47747	-4.25899	-6.73459	-5.43531	-5.21824	-3.79602	-4.87137	-4.80468	-2.21522	-4.85428	-1.46387	-1.84424	-4.96152	-3.64355	0.0850607	-1.75862	-4.3367	0.126305	-8.93182	0.00881295	-5.46608	-5.75376	-2.12278	-3.34083	-2.1714	-5.46608	-3.3078	-0.625344	-0.547012	-1.80332	-5.21824	-7.8332
25160	M	1	control	3	-5.97301	-8.7456	-1.07052	-1.97941	-2.9867	-3.80396	-4.26827	-1.01017	0.126043	-0.320306	-8.05246	-3.92532	-4.18125	-4.08216	-4.72025	-8.05246	-6.10655	-4.60247	-3.92532	-4.58672	-4.8744	-2.08631	-3.78276	-1.40412	-1.75535	-4.8744	-3.85525	0.0935289	-1.84487	-4.07277	0.191747	-8.7456	-0.113119	-5.65456	-6.44302	-2.59287	-3.42259	-2.22204	-6.2607	-3.08264	-0.577683	-0.655507	-1.73349	-4.9844	-7.13616
25169	M	1	control	3	-7.37767	-8.63043	-1.33402	-1.99186	-3.75143	-3.85552	-4.75923	-1.15623	0.0370754	-0.0823223	-8.22497	-4.27372	-4.1531	-4.32637	-4.52779	-6.55099	-5.51692	-6.37914	-4.86923	-6.1047	-6.1047	-2.28831	-5.03312	-1.77082	-2.01036	-5.68599	-3.81825	-0.122583	-2.0326	-4.90474	-0.0750769	-8.22497	0.419622	-5.85784	-6.83867	-2.62285	-3.19671	-2.21452	-5.79722	-4.03531	-0.658139	-0.766974	-1.95335	-5.35329	-6.75863
25281	M	2	control	3	-6.69858	-8.08487	-0.866694	-1.79053	-2.70728	-3.46235	-3.66002	-0.552381	0.219377	-0.52154	-6.90622	-2.61998	-3.74107	-3.53892	-4.23472	-6.10387	-5.14043	-5.57934	-3.9947	-4.33537	-5.28151	-2.16195	-4.48073	-1.07321	-1.71454	-5.12736	-3.2788	-0.0521046	-1.98343	-4.66714	0.313989	-9.47116	0.141502	-5.46383	-5.02851	-2.3979	-2.7342	-1.81862	-5.41072	-2.45008	-0.368187	-0.09066	-1.69715	-4.98253	-6.58079
25152	M	2	control	3	-6.06802	-7.95075	-1.23226	-2.0916	-3.78964	-3.81902	-4.60336	-1.41261	0.0110144	-0.792018	-7.33171	-2.95935	-3.9913	-4.69817	-4.48949	-7.49877	-5.45401	-5.27169	-4.73761	-6.00484	-5.67716	-2.33815	-4.66556	-1.93147	-2.06029	-5.55286	-4.27265	-0.12608	-2.34706	-5.6062	-0.11016	-8.51037	-0.00590747	-5.98464	-5.96484	-2.33398	-3.29679	-2.14476	-6.09	-2.95644	-0.874221	-0.530175	-2.15166	-5.55286	-6.76117
25225	F	2	control	3	-5.71451	-8.95319	-0.96075	-1.69689	-2.61813	-3.7714	-3.97301	-1.25902	0.0399293	-0.461825	-8.0369	-3.87489	-3.88743	-4.35303	-4.10116	-7.08139	-5.22749	-5.22749	-4.24366	-4.95499	-5.04116	-2.3816	-4.12888	-1.18191	-1.85481	-5.35588	-3.74097	-0.105109	-2.20267	-4.64912	0.0521562	-9.64633	-0.391499	-5.5032	-5.45668	-2.59448	-3.0451	-2.11104	-6.24514	-2.96047	-0.554665	-0.449992	-1.92012	-4.82605	-6.00875
25226	F	2	control	3	-5.26144	-7.77913	-0.84727	-1.64487	-2.6132	-3.19009	-3.85124	-0.919517	0.316893	-0.430416	-6.82362	-3.04118	-3.97247	-4.11557	-4.56829	-5.86221	-4.95775	-4.8036	-3.51364	-3.95049	-4.4541	-2.58396	-3.34356	-0.99694	-1.74797	-4.94592	-3.36029	0.0368009	-2.00086	-4.29482	0.215163	-7.44266	-0.0375119	-5.14007	-5.29423	-2.20926	-2.66714	-1.87214	-5.95458	-2.53844	-0.468983	-0.397381	-1.81401	-4.22951	-6.68052
25159	M	1	control	6	-7.22519	8.91213e-05	-1.10358	-2.01461	-3.00568	-3.80419	-4.39198	-0.909471	0.339048	-0.49298	-6.75519	-4.14328	-4.13415	-3.82399	-4.1251	-7.73602	-5.36889	-4.92261	-3.91465	-5.14575	-4.9028	-2.48026	-4.62994	-1.06864	-1.66374	-4.96343	-3.63062	0.13682	-1.74372	-4.79158	0.0147423	8.91213e-05	-0.518817	-5.53879	-5.79011	-2.66502	-3.1613	-2.16513	-5.94426	-3.49709	-0.638467	-0.366625	-2.02228	-4.53056	-7.22519
25018	F	1	control	6	-6.06599	7.85594e-05	-1.38532	-2.13004	-3.13549	-3.43827	-4.74775	-1.40007	0.35023	-0.212876	-6.93098	-3.64445	-4.19824	-3.93525	-3.20228	-6.52552	-5.75233	-5.18178	-3.09963	-3.98654	-4.09777	-2.45223	-3.90448	-1.60311	-1.9397	-5.0786	-3.50509	-0.0815195	-1.86208	-4.67969	0.178794	-6.23784	0.0377494	-5.13922	-6.01469	-1.89973	-3.19331	-1.6283	-5.37284	-3.32007	-0.607969	-0.149217	-1.60736	-5.13922	-7.06451
25167	F	1	control	6	-5.73334	-8.21825	-1.28824	-2.07729	-3.31668	-3.58352	-4.58066	-0.966548	0.265182	-0.388419	-7.5251	-2.85931	-4.07511	-4.25743	-3.37801	-5.86687	-5.08275	-5.32788	-3.84249	-5.06125	-5.41489	-2.45149	-3.7934	-1.53677	-1.91838	-5.10473	-3.46898	-0.207059	-1.81799	-4.6629	0.182411	-8.9114	0.165642	-5.82035	-6.60881	-2.03927	-3.24843	-2.01977	-5.44566	-2.94782	-0.592897	-0.218402	-1.81054	-4.46874	-7.30196
25280	M	2	control	6	-5.97144	-8.63403	-1.00957	-1.9042	-3.16737	-3.40649	-3.83824	-0.824757	0.162614	-0.861556	-7.78673	-2.21024	-3.72383	-4.01891	-4.44437	-6.33144	-5.84082	-5.6383	-4.10143	-4.93685	-5.01414	-1.9436	-4.09429	-1.28073	-1.86745	-5.41515	-3.69716	-0.124128	-2.0474	-4.79817	0.469321	-7.43005	0.165584	-5.6383	-5.244	-2.35927	-2.99212	-1.77232	-5.01414	-2.2733	-0.629106	-0.0336582	-1.74512	-4.52863	-6.7882
25287	M	2	control	6	-6.32423	-8.01063	-1.0235	-1.84605	-2.77738	-3.65648	-3.79998	-1.13725	0.130448	-0.897157	-7.05511	-3.00534	-3.66682	-4.28252	-4.31676	-5.316	-4.76803	-4.10663	-3.5942	-4.48426	-4.00329	-2.3975	-4.16902	-1.34903	-1.92658	-4.1188	-3.6261	-0.0664877	-1.88027	-4.46677	0.370932	-7.31748	-0.0932345	-5.54253	-5.28933	-2.59898	-3.07041	-1.99642	-4.79978	-2.70137	-0.655751	-0.458808	-1.68591	-4.86647	-6.32423
25313	F	2	control	6	-5.23041	-7.37699	-0.941379	-1.7434	-2.64177	-3.49429	-3.87713	-0.97803	0.116941	-0.430446	-6.74101	-3.07443	-3.67982	-3.99072	-4.61839	-6.24201	-5.56689	-5.64239	-3.87713	-4.65424	-5.06336	-2.41337	-4.05677	-1.11933	-1.82792	-5.1434	-3.56295	-0.120462	-2.12414	-4.92026	0.100672	-8.88107	-0.278344	-5.46335	-5.43108	-2.47998	-3.01886	-1.97783	-5.27015	-2.55314	-0.607991	-0.373626	-1.92357	-4.69902	-5.81302
25219	F	2	control	6	-6.35757	-8.21387	-1.36842	-2.1473	-3.75257	-3.74796	-4.59756	-1.25809	-0.0809279	-0.736605	-8.03155	-3.5889	-3.68991	-4.41166	-4.39396	-5.38066	-5.54664	-5.07838	-4.11952	-4.85349	-5.36896	-2.76369	-3.18736	-1.59007	-2.1131	-4.85349	-3.81942	-0.251175	-2.44118	-4.96349	0.205711	-8.43701	-0.468261	-5.89148	-5.89148	-2.24312	-3.44828	-2.24516	-5.99467	-3.19527	-0.961107	-0.669749	-2.01906	-5.45386	-6.77878
25117	M	1	virus	3	-6.52368	-7.39915	-1.05703	-2.05969	-3.63795	-3.45563	-4.4868	-1.23164	0.170362	-0.258859	-4.77448	-2.81623	-3.65673	-3.97815	-4.53125	-7.21683	-4.2211	-4.03878	-4.07412	-5.07677	-4.54268	-2.31899	-4.32646	-1.58204	-1.71625	-4.05983	-3.34911	-0.156928	-1.95587	-4.12579	0.437848	-9.00859	0.0281097	-4.65188	-5.45324	-2.4865	-3.37024	-1.6841	-5.09657	-2.76832	-0.616961	-0.0539177	-1.33863	-4.1644	-6.6107
25130	M	1	virus	3	-5.17063	-6.86231	-0.989789	-1.74774	-2.92769	-3.40105	-4.0291	-0.997056	0.249669	-0.573389	-4.63383	-2.98814	-3.81101	-3.90294	-3.66656	-6.72878	-3.69623	-3.88097	-3.79758	-4.76517	-3.83149	-2.20292	-3.93302	-1.07148	-1.62511	-4.18325	-3.31516	-0.00209518	-1.68133	-4.54554	0.440379	-8.80822	0.255128	-4.87639	-4.83793	-2.32818	-3.07488	-1.54981	-5.07055	-2.62613	-0.527762	-0.149353	-1.30273	-4.08083	-6.72878
25013	F	1	virus	3	-6.56808	-7.48437	-1.16495	-2.06716	-3.85338	-3.03585	-4.65116	-1.17627	0.362221	-0.209369	-5.02052	-2.95446	-3.87345	-3.68328	-3.48159	-6.79122	-4.594	-4.20722	-3.82081	-4.84531	-4.74353	-1.94213	-4.31679	-1.39589	-1.70982	-4.18853	-3.29851	0.234317	-1.80676	-3.99547	0.335268	-7.48437	0.334564	-5.15709	-5.65179	-1.95693	-3.19391	-1.87857	-6.03745	-3.05653	-0.553874	-0.0201454	-1.15376	-3.97282	-7.77205
25025	F	1	virus	3	-7.28104	-5.89475	-1.23485	-1.82929	-3.06891	-3.83105	-4.92967	-1.5122	0.699039	0.193258	-5.06547	-3.49307	-4.05552	-3.79469	-3.29825	-6.23959	-3.86879	-3.17017	-3.60474	-4.57299	-4.05552	-2.2195	-4.11697	-1.721	-1.47892	-4.1976	-3.49685	0.0929604	-1.65402	-4.06217	0.288886	-8.37965	0.903937	-4.99526	-5.98176	-2.19345	-2.76107	-1.70446	-5.40924	-3.37571	-0.390093	-0.39179	-1.25638	-4.94567	-6.23959
25298	F	2	virus	3	-6.46485	-8.25661	-1.25883	-1.89703	-3.00433	-3.86959	-4.57778	-0.818695	0.413822	0.03529	-5.52224	-3.30643	-4.1392	-3.63951	-3.04385	-6.57021	-4.4411	-5.93422	-5.14755	-5.75517	-5.26088	-2.02102	-4.49541	-1.17004	-1.68628	-5.58938	-3.23141	-0.0489329	-1.51609	-5.22165	0.328618	-8.47975	0.752033	-4.77845	-5.7717	-2.22113	-2.88411	-1.80803	-5.58938	-3.53632	-0.494267	0.0237997	-1.40267	-5.12111	-7.7866
25304	F	2	virus	3	-6.68438	-6.94221	-1.37275	-2.1036	-3.65953	-3.81185	-4.84095	-1.33706	0.16135	-0.549705	-4.90789	-3.27114	-4.02285	-4.27826	-4.88508	-6.63993	-6.77969	-5.36871	-4.48212	-5.29809	-5.23213	-2.86169	-4.45242	-1.84522	-1.97855	-5.1026	-3.88655	-0.154369	-1.97404	-4.96324	-0.0715495	-8.67681	0.454663	-4.71918	-5.12147	-2.5946	-2.82461	-1.91756	-6.40813	-3.2344	-0.717073	-0.660387	-1.77608	-5.21108	-7.37753
25255	M	2	virus	3	-5.99267	-6.04983	-1.4739	-2.35899	-3.16273	-3.69752	-4.24186	-1.67914	-0.246701	-1.24564	-5.01881	-1.88575	-3.88358	-3.96306	-5.15334	-6.93713	-4.23865	-5.47079	-4.63932	-5.39668	-4.97771	-2.07143	-5.03289	-1.85632	-2.06703	-5.43836	-3.39273	-0.300745	-1.6051	-5.18586	-0.166504	-6.04983	0.721076	-4.91906	-5.43836	-1.5257	-3.21431	-1.55657	-6.17499	-2.90415	-0.424252	-0.536239	-1.34792	-4.59716	-6.58045
25165	M	2	virus	3	-6.56299	-3.50754	-1.25624	-2.0636	-3.50212	-3.84727	-4.29962	-1.10291	-0.0572031	-1.00571	-4.9769	-1.38445	-3.46671	-3.82215	-4.59534	-6.56299	-4.21528	-5.14825	-4.51778	-5.02529	-5.32127	-1.97959	-4.15466	-1.58043	-1.94787	-5.0008	-3.59455	-0.18306	-2.01114	-5.1206	0.281705	-7.25613	0.384137	-4.93073	-4.00695	-2.52671	-3.05835	-1.84414	-6.26574	-1.84483	-0.710785	-0.507285	-1.45193	-4.73349	-5.05891
25161	M	1	virus	6	-6.26067	-7.29029	-1.00504	-2.04432	-3.06785	-3.46601	-3.91612	-0.759124	0.161529	-0.625629	-6.00936	-3.22985	-3.71795	-3.54314	-4.43382	-5.85521	-4.5177	-2.57896	-3.6848	-3.89578	-3.65798	-2.2315	-3.29026	-0.907462	-1.82646	-3.41909	-3.0856	-0.0653938	-1.62872	-4.32502	0.807864	-7.80112	-0.515612	-5.43399	-5.60389	-2.588	-2.87628	-1.29833	-5.09307	-2.24429	-0.502899	-0.367452	-1.5114	-3.77577	-6.82029
25157	M	1	virus	6	-6.87652	-8.26282	-1.17566	-2.06129	-3.32475	-3.42257	-4.09615	-0.791169	0.28539	-0.642847	-6.55807	-3.95202	-3.98615	-3.96553	-4.32124	-7.01005	-4.78158	-3.8561	-3.67785	-4.6655	-4.06561	-2.21544	-4.10393	-1.21443	-1.81393	-3.832	-3.53543	0.0429142	-1.71891	-4.19379	0.237332	-8.26282	-0.0726012	-5.45946	-6.01153	-2.52142	-3.00013	-2.09425	-5.55477	-3.17831	-0.576884	-0.304415	-1.87847	-4.47863	-7.01005
25158	F	1	virus	6	-5.16282	-7.52994	-1.05041	-1.74714	-2.90824	-3.41362	-3.81637	-0.871505	0.0917416	-0.544918	-5.53751	-3.45807	-3.7159	-3.86638	-3.82453	-6.54911	-4.02339	-4.24653	-2.82946	-3.69408	-3.77653	-2.3042	-2.83554	-1.16807	-1.5073	-3.42455	-3.09913	-0.124245	-1.81182	-3.19048	0.426183	-7.52994	-0.670328	-4.86736	-4.99097	-2.2638	-2.91153	-1.61374	-5.13205	-2.48867	-0.547699	-0.313479	-1.46926	-3.81637	-6.68265
25128	F	1	virus	6	-5.55437	-7.95226	-1.02471	-1.65148	-3.06946	-3.90921	-4.15677	-1.07858	0.280974	-0.302571	-6.08046	-3.50961	-4.03029	-4.16807	-4.45576	-6.85365	-4.75359	-3.22488	-2.9383	-4.19106	-3.6482	-2.20287	-3.87473	-1.55201	-1.6297	-2.93498	-3.48636	0.198205	-1.76092	-4.13455	0.345654	-8.64541	0.251178	-4.95653	-6.00635	-2.11308	-3.08858	-2.1669	-6.00635	-3.11598	-0.502184	-0.278808	-1.65056	-5.11905	-6.85365
25136	M	2	virus	6	-6.27969	-7.85522	-0.98413	-1.76504	-2.56443	-3.65552	-4.14572	-0.988115	0.200201	-0.760434	-6.00939	-2.86592	-3.90398	-3.79191	-4.48793	-6.55594	-5.39849	-4.23088	-3.75534	-4.33378	-4.37912	-2.41859	-4.00153	-1.25218	-1.75416	-3.37599	-3.45667	0.0338003	-1.77758	-4.44297	0.34172	-8.95383	-0.395595	-5.18107	-5.4881	-2.29454	-3.00319	-1.80943	-5.58654	-2.70001	-0.631804	-0.548131	-1.6254	-4.60356	-6.31478
25163	M	2	virus	6	-6.38752	-7.18986	-1.13038	-1.82173	-2.80304	-3.53621	-4.24543	-0.761014	0.276715	-0.378366	-6.61932	-3.26257	-3.90549	-4.04108	-4.53446	-6.1439	-5.07268	-4.59003	-3.79639	-4.71139	-4.31673	-2.34084	-4.21748	-1.51892	-1.71501	-3.76585	-3.48005	-0.0466112	-1.87099	-4.61315	0.443059	-7.45223	0.0977491	-5.3981	-5.56516	-2.21525	-3.07899	-1.74479	-5.92617	-3.13474	-0.558876	-0.213732	-1.63363	-4.56743	-6.57676
25228	F	2	virus	6	-5.47479	-7.08423	-1.01296	-1.692	-2.75349	-3.32303	-4.18959	-0.903573	0.38928	-0.556606	-6.70474	-3.17067	-4.10791	-4.00727	-4.09235	-5.91151	-4.70753	-4.39168	-3.81729	-4.77398	-4.41807	-2.34601	-3.83206	-1.30348	-1.75076	-3.77425	-3.47123	0.0141492	-1.86096	-4.6253	0.297275	-7.70327	0.266339	-5.26715	-5.49029	-2.13383	-3.00408	-1.65894	-5.60612	-2.83025	-0.52374	-0.061564	-1.75635	-4.29259	-7.34659
25306	F	2	virus	6	-6.01645	-7.65059	-1.18873	-1.9514	-2.90348	-3.73109	-4.55388	-1.20051	0.147784	-0.829614	-6.11911	-4.1316	-3.9159	-4.21257	-4.97644	-6.47193	-5.41254	-3.46093	-3.54176	-4.54264	-4.24939	-2.8579	-3.90698	-1.40303	-1.80559	-3.27483	-3.51143	-0.0940918	-1.87139	-4.54824	0.41295	-8.63141	0.022638	-5.46735	-5.94584	-2.32271	-2.98479	-1.95098	-5.38622	-3.21531	-0.683382	-0.585185	-1.79623	-4.38292	-6.32883
* Natural logarithm (LN) of ratio of selected gene PE150 reads to Gapdh reads
[truncated: 178 more columns]
