# Supplementary material for: SARS-CoV-2 virus infection of Peromyscus leucopus demonstrates that infection tolerance is not limited to agents for which deermice are reservoirs
Source: bioRxiv. 2026 May 3:2026.03.13.711660. Originally published 2026 Mar 15. Preprint. [Version 2] doi: 10.64898/2026.03.13.711660 (PMC13060924; doi:10.64898/2026.03.13.711660)
Supplement: Supplement 5 [file media-5.xlsx]

## Sheet: Sheet1
Table S4. Differences in transcription of coding sequences in lungs between SARS-CoV-2-infected Mus musculus and controls on days 2 and 4 (early) and day 7 (late)
gene	day 2/4 log10 mean counts per million (CPM)	day 2/4 log2 fold change	day 2/4 false discovery rate (FDR) p value	day 7 log10 CPM	day 7 log2 fold change	day 7 FDR
0610010K14Rik	6.64168	-1.40943	0.189751	7.04723	-1.25575	0.000215167
0610030E20Rik	4.08144	1.73271	1	3.40629	0.93592	0.840679
0610040J01Rik	2.56514	1.21945	1	2.82171	1.76199	0.177311
1110002E22Rik	1.26662	2.49522	1	1.26445	2.76068	0.619124
1110004F10Rik	8.03769	0.00421353	1	8.51343	0.639492	0.0876222
1110025L11Rik	0.989896	0	1	0.995656	0	1
1110025M09Rik	1.03171	0.738537	1	1.42425	3.43197	0.349808
1110032F04Rik	0.989896	0	1	0.995656	0	1
1110038F14Rik	5.42895	-0.0666554	1	5.72329	0.296723	1
1110059E24Rik	5.01821	-1.03034	1	5.38076	-0.80349	0.800811
1110059G10Rik	4.71254	1.26108	1	4.8312	1.60465	0.402612
1110065P20Rik	1.40886	3.06616	1	1.99978	4.88514	0.0080711
1190005I06Rik	1.57377	-2.96361	0.984978	1.76965	-4.70087	0.362219
1500009L16Rik	1.71032	-2.93871	1	2.4652	-0.358279	1
1600012H06Rik	1.91748	4.37234	1	2.04157	4.96493	0.00399204
1600014C10Rik	5.02084	4.17793	0.291946	4.15945	3.60085	0.00690768
1600014C23Rik	0.989896	0	1	0.995656	0	1
1700001F09Rik	0.989896	0	1	0.995656	0	1
1700001J03Rik	0.989896	0	1	1.06435	1.24951	1
1700001K19Rik	1.32869	2.7617	1	1.78623	4.44025	0.0186816
1700001O22Rik	0.989896	0	1	1.10361	1.67412	1
1700003E16Rik	2.37043	0.350657	1	2.17587	-0.631299	0.981987
1700003F12Rik	0.989896	0	1	1.13675	1.96669	1
1700003H04Rik	0.989896	0	1	0.995656	0	1
1700006A11Rik	0.989896	0	1	0.995656	0	1
1700008O03Rik	0.989896	0	1	1.06049	1.19067	1
1700009N14Rik	0.989896	0	1	0.995656	0	1
1700010I14Rik	1.24137	2.37669	1	1.79049	4.44596	0.0114908
1700011L22Rik	0.989896	0	1	1.06729	1.28405	1
1700012A03Rik	0.989896	0	1	0.995656	0	1
1700012B07Rik	1.20121	2.13652	1	1.15069	2.07984	1
1700012B09Rik	1.35966	2.88053	1	1.70981	4.25851	0.254563
1700013G24Rik	0.989896	0	1	0.995656	0	1
1700013H16Rik	0.989896	0	1	0.995656	0	1
1700016H13Rik	1.08581	1.32124	1	0.995656	0	1
1700017B05Rik	3.89252	0.203545	1	4.9401	1.75509	0.00116064
1700017N19Rik	0.989896	0	1	0.995656	0	1
1700018B08Rik	0.989896	0	1	0.995656	0	1
1700018F24Rik	0.989896	0	1	1.02972	0.750393	1
1700019A02Rik	1.04085	0.825171	1	0.995656	0	1
1700019D03Rik	2.89004	-1.8011	1	2.90483	-4.89242	0.191046
1700020A23Rik	0.989896	0	1	1.49502	3.66562	0.431724
1700020L24Rik	2.34655	1.54717	1	1.74842	0.344038	1
1700024G13Rik	1.27059	2.52368	1	1.18255	2.29448	1
1700024J04Rik	1.03171	0.738537	1	1.08075	1.44479	1
1700025G04Rik	5.82565	-0.983004	1	5.748	-2.09656	0.00222084
1700028K03Rik	0.989896	0	1	1.02255	0.619572	1
1700029F12Rik	1.33464	2.78806	1	1.80732	4.48837	0.015677
1700029H14Rik	0.989896	0	1	1.45729	3.54547	0.248252
1700030J22Rik	1.91004	0.226566	1	2.1839	0.802947	1
1700030K09Rik	2.86522	-1.38305	1	3.14391	-1.34488	0.396482
1700031F05Rik	0.989896	0	1	1.01704	0.514911	1
1700034E13Rik	1.03864	0.805051	1	1.07994	1.42854	1
1700034J05Rik	1.07904	1.26685	1	1.43667	3.47225	0.302778
1700037C18Rik	1.21455	2.22811	1	1.39045	3.31555	0.265316
1700040F15Rik	0.989896	0	1	0.995656	0	1
1700049E17Rik1	0.989896	0	1	1.05198	1.09275	1
1700049E17Rik2	0.989896	0	1	0.995656	0	1
1700054O19Rik	7.27478	1.01249	1	7.87281	1.87895	0.0111341
1700056E22Rik	1.07226	1.21203	1	1.53932	3.80833	0.106363
1700065D16Rik	1.1249	1.65564	1	1.66161	4.14031	0.0860968
1700066M21Rik	1.28975	2.59862	1	1.15545	2.10909	1
1700067K01Rik	1.07226	1.21203	1	1.36689	3.21711	0.505568
1700071K01Rik	0.989896	0	1	1.19151	2.34722	0.840679
1700088E04Rik	3.97843	0.635766	1	4.04129	0.76318	0.980974
1700093K21Rik	1.16419	1.93118	1	1.15896	2.14256	1
1700102P08Rik	1.32675	2.75296	1	1.29084	2.89176	0.619124
1700109H08Rik	1.47428	-0.823421	1	2.40559	1.88575	0.294979
1700113H08Rik	1.04085	0.825171	1	1.01887	0.543091	1
1700123K08Rik	0.989896	0	1	1.02333	0.638027	1
1700123O20Rik	4.32314	0.76915	1	4.46184	1.02427	0.824723
1700129C05Rik	0.989896	0	1	1.01442	0.460574	1
1810009A15Rik	7.30776	-0.970124	0.590382	7.68716	-0.692027	0.226627
1810009J06Rik	0.989896	0	1	0.995656	0	1
1810010H24Rik	2.60095	-0.687538	1	2.68325	-0.857069	1
1810024B03Rik	0.989896	0	1	0.995656	0	1
1810030O07Rik	4.25868	0.36135	1	3.95574	-0.270614	1
1810037I17Rik	8.42177	0.166703	1	8.41248	0.0525241	1
1810055G02Rik	4.49101	-0.302853	1	4.8754	0.141408	1
1810062G17Rik	3.69413	6.95459	0.981418	1.53094	3.77739	0.156433
1810065E05Rik	1.03171	0.738537	1	1.00721	0.284562	1
2010003K11Rik	1.13151	1.70156	1	0.995656	0	1
2010106E10Rik	0.989896	0	1	0.995656	0	1
2010109A12Rik	0.989896	0	1	1.0183	0.515467	1
2010315B03Rik	2.25413	-1.45443	1	2.60208	-1.08596	0.76588
2200002D01Rik	6.03482	0.405662	1	6.8604	1.538	0.0470334
2200002J24Rik	1.39171	-1.30117	1	1.55662	-0.972152	1
2210016L21Rik	4.72781	0.386457	1	4.83978	0.537106	0.957702
2210408I21Rik	1.32515	-0.69624	1	1.77015	0.985847	1
2210418O10Rik	1.88718	-1.93793	1	2.21555	-1.39313	0.698719
2300002M23Rik	0.989896	0	1	0.995656	0	1
2300003K06Rik	0.989896	0	1	0.995656	0	1
2300009A05Rik	1.87617	-3.57782	0.855898	2.49897	-1.40263	0.840679
2310002L09Rik	0.989896	0	1	0.995656	0	1
2310009B15Rik	2.33484	5.10072	1	2.24649	5.33215	0.000160287
2310011J03Rik	4.7402	-0.418031	1	5.18213	0.0885456	1
2310022A10Rik	4.39707	1.45647	1	4.38992	1.67328	0.218248
2310022B05Rik	4.13756	-1.64291	0.855898	4.87272	-0.52185	1
2310030G06Rik	3.79642	2.01547	1	4.19037	2.6474	0.1258
2310033P09Rik	4.97902	1.56105	0.459422	4.40578	0.905364	0.191302
2310034C09Rik	0.989896	0	1	0.995656	0	1
2310039H08Rik	5.8623	-0.952965	1	6.77519	0.3971	1
2310057J18Rik	0.989896	0	1	0.995656	0	1
2310057M21Rik	3.66932	1.7818	0.954992	3.365	1.5316	0.028026
2310057N15Rik	0.989896	0	1	0.995656	0	1
2310061I04Rik	4.01088	0.137873	1	4.064	0.135892	1
2310061N02Rik	0.989896	0	1	0.995656	0	1
2310079G19Rik	0.989896	0	1	0.995656	0	1
2410002F23Rik	3.63145	0.921089	1	3.88827	1.38004	0.520061
2410004B18Rik	3.96385	3.2127	0.69301	2.96786	2.07959	0.199694
2410004P03Rik	2.64927	-0.116156	1	3.02398	0.473491	1
2410137M14Rik	0.989896	0	1	1.06978	1.32817	1
2510002D24Rik	3.80302	1.37281	1	3.85658	1.60865	0.63846
2510009E07Rik	3.59066	-1.31017	1	3.78504	-1.70664	0.000700423
2510022D24Rik	3.64641	0.178094	1	3.56447	-0.111036	1
2510039O18Rik	4.05077	-0.154911	1	4.82832	1.0003	0.0333554
2610008E11Rik	2.18453	-1.81182	0.723676	2.57693	-1.11621	0.531869
2610028H24Rik	5.25729	0.907016	1	4.90523	0.414838	1
2610042L04Rik	1.59961	3.68183	1	1.51119	3.71778	0.17487
2610318N02Rik	1.67675	-2.16454	1	3.00752	1.48511	0.65974
2610524H06Rik	4.34568	2.27278	1	5.33887	3.66209	0.0188549
2610528J11Rik	1.44467	3.18876	1	1.52359	3.75531	0.136731
2700049A03Rik	2.27313	-0.352309	1	2.76814	0.754978	0.53413
2700062C07Rik	5.27086	-0.719176	1	5.62747	-0.409309	0.440423
2700097O09Rik	1.32806	2.76049	1	1.29295	2.90055	0.619124
2810004N23Rik	5.26227	1.06207	0.985274	5.09186	0.940985	0.335809
2810021J22Rik	2.63199	5.59328	0.667241	1.82738	4.52739	0.00603811
2810039B14Rik	1.29423	2.61697	1	1.0726	1.3452	1
2810408A11Rik	1.16507	-1.87707	1	1.54553	0.288781	1
2810408B13Rik	1.60115	-3.08902	1	1.83607	-3.67294	0.425909
2810459M11Rik	0.989896	0	1	0.995656	0	1
2900026A02Rik	3.06856	-0.0290899	1	3.00578	-0.288942	1
2900092C05Rik	0.989896	0	1	0.995656	0	1
3110009E18Rik	3.23735	6.36696	0.556817	1.40659	3.36994	0.316046
3110040M04Rik	0.989896	0	1	0.995656	0	1
3110040N11Rik	5.20153	0.398618	1	5.08436	0.165919	1
3110082I17Rik	4.66046	0.4288	1	4.93753	0.852205	0.483399
3300002I08Rik	2.33713	1.84244	1	2.00008	1.45158	0.468874
3425401B19Rik	1.77737	-1.86629	0.934822	2.04295	-1.8644	0.244705
3830403N18Rik	1.54832	3.48948	1	1.5785	3.91385	0.11162
4833420G17Rik	4.20875	-1.69046	0.454975	4.80753	-0.966066	0.121459
4833439L19Rik	7.35194	-1.18471	0.604487	7.54197	-1.52821	0.000457684
4921504E06Rik	0.989896	0	1	1.02948	0.746082	1
4921509C19Rik	0.989896	0	1	1.00987	0.359989	1
4921517D22Rik	0.989896	0	1	0.995656	0	1
4921524J17Rik	5.172	-0.600027	1	5.39466	-0.508132	0.704449
4921524L21Rik	0.989896	0	1	0.995656	0	1
4921528I07Rik	0.989896	0	1	1.02376	0.636243	1
4921536K21Rik	1.13151	1.70156	1	1.37291	3.24551	0.43343
4921539E11Rik	0.989896	0	1	0.995656	0	1
4930402F06Rik	0.989896	0	1	0.995656	0	1
4930402K13Rik	0.989896	0	1	0.995656	0	1
4930407I10Rik	0.989896	0	1	0.995656	0	1
4930426D05Rik	0.989896	0	1	0.995656	0	1
4930432E11Rik	0.989896	0	1	1.00686	0.28287	1
4930433I11Rik	0.989896	0	1	0.995656	0	1
4930438A08Rik	1.23426	2.35501	1	1.24017	2.64022	0.840679
4930444P10Rik	1.35722	2.8966	1	1.09463	1.59163	1
4930447C04Rik	0.989896	0	1	0.995656	0	1
4930449I24Rik	0.989896	0	1	0.995656	0	1
4930451I11Rik	0.989896	0	1	1.05105	1.07984	1
4930453N24Rik	4.50402	-0.63904	1	4.76343	-0.49303	0.545481
4930474N05Rik	0.989896	0	1	0.995656	0	1
4930480E11Rik	0.989896	0	1	0.995656	0	1
4930486L24Rik	1.48569	3.3178	1	1.47207	3.59108	0.180161
4930488N24Rik	0.989896	0	1	1.0082	0.315838	1
4930503E14Rik	0.989896	0	1	0.995656	0	1
4930503L19Rik	2.25466	-0.373264	1	2.51754	0.145606	1
4930505A04Rik	1.03171	0.738537	1	1.25866	2.73234	0.619124
4930512M02Rik	6.89161	2.0307	0.165274	7.58542	3.02381	5.55767e-09
4930519F16Rik	0.989896	0	1	0.995656	0	1
4930519G04Rik	0.989896	0	1	0.995656	0	1
4930519L02Rik	7.30813	3.37049	0.027252	8.02937	4.4329	4.4876e-07
4930522H14Rik	0.989896	0	1	1.03848	0.894311	1
4930522L14Rik	2.26969	-0.758193	1	2.5525	-0.18859	1
4930523C07Rik	7.75027	-0.0548262	1	7.71258	-0.306293	0.896181
4930524B15Rik	0.989896	0	1	0.995656	0	1
4930524J08Rik	0.989896	0	1	1.19626	2.3827	0.840679
4930544D05Rik	1.0905	1.3576	1	1.01883	0.547579	1
4930544G11Rik	0.989896	0	1	0.995656	0	1
4930550C14Rik	1.79274	-2.99732	1	2.19005	-2.45946	0.61765
4930555G01Rik	0.989896	0	1	0.995656	0	1
4930558K02Rik	0.989896	0	1	0.995656	0	1
4930562C15Rik	1.9902	2.83411	1	2.285	3.77623	0.000427514
4930563E22Rik	1.03864	0.805051	1	1.33201	3.07822	0.460264
4930564C03Rik	1.03171	0.738537	1	1.25386	2.69845	0.619124
4930568D16Rik	0.989896	0	1	0.995656	0	1
4930571K23Rik	0.989896	0	1	0.995656	0	1
4930578I06Rik	0.989896	0	1	0.995656	0	1
4930579F01Rik	0.989896	0	1	1.02614	0.685934	1
4930579G24Rik	1.98103	4.50803	1	1.93439	4.76004	0.00390215
4930583I09Rik	0.989896	0	1	0.995656	0	1
4930590J08Rik	0.989896	0	1	1.08338	1.47368	1
4930591A17Rik	0.989896	0	1	0.995656	0	1
4930595M18Rik	0.989896	0	1	1.00373	0.214015	1
4930596D02Rik	0.989896	0	1	0.995656	0	1
4931406B18Rik	0.989896	0	1	1.03723	0.863861	1
4931406C07Rik	3.45528	-1.42299	1	3.97885	-0.668197	0.941679
4931414P19Rik	1.71943	0.131395	1	1.60267	-0.373331	1
4931422A03Rik	0.989896	0	1	1.02889	0.738999	1
4931429L15Rik	0.989896	0	1	1.02158	0.601107	1
4932414N04Rik	0.989896	0	1	0.995656	0	1
4932431P20Rik	2.91374	-0.812261	1	2.65815	-2.7621	7.88792e-05
4933402J07Rik	0.989896	0	1	0.995656	0	1
4933402N03Rik	0.989896	0	1	0.995656	0	1
4933405L10Rik	1.03171	0.738537	1	1.10988	1.73387	1
4933405O20Rik	0.989896	0	1	1.01634	0.500679	1
4933407O12Rik	1.07226	1.21203	1	1.20632	2.44165	0.840679
4933409G03Rik	0.989896	0	1	0.995656	0	1
4933411K16Rik	1.54281	-0.85859	1	1.93871	0.210697	1
4933412E24Rik	0.989896	0	1	1.00097	0.137538	1
4933416I08Rik	0.989896	0	1	0.995656	0	1
4933421I07Rik	0.989896	0	1	1.00427	0.216934	1
4933424G06Rik	1.52116	3.42737	1	1.61463	4.01654	0.0407356
4933427D14Rik	2.37644	0.4564	1	2.81774	1.38213	0.608182
4933428M09Rik	1.03864	0.805051	1	1.12048	1.83519	1
4933430I17Rik	1.57256	-2.85407	0.999954	1.915	-1.88013	0.760722
4933434E20Rik	5.02645	1.08193	1	4.79823	0.86024	0.0909902
4933436I01Rik	0.989896	0	1	0.995656	0	1
4933440N22Rik	3.36507	3.21253	1	2.86549	2.90185	0.0181968
5031410I06Rik	0.989896	0	1	0.995656	0	1
5031439G07Rik	6.16454	0.355604	1	6.00758	0.0439789	1
5330438D12Rik	1.03171	0.738537	1	1.32151	3.0308	0.619124
5430401F13Rik	0.989896	0	1	0.995656	0	1
5430402E10Rik	0.989896	0	1	0.995656	0	1
5530400C23Rik	0.989896	0	1	0.995656	0	1
5730409E04Rik	1.57409	3.57281	1	1.52419	3.76663	0.115414
5730455P16Rik	3.45672	3.53248	0.764074	2.58948	2.61688	0.0316669
5730507C01Rik	1.221	2.26202	1	1.27337	2.80717	0.619124
6030426L16Rik	1.11827	1.60923	1	1.44001	3.48567	0.381007
6030458C11Rik	3.32228	0.43807	1	3.10853	0.0364242	1
6030468B19Rik	1.03864	0.805051	1	1.20842	2.45762	0.840679
6030498E09Rik	0.989896	0	1	0.995656	0	1
6330403K07Rik	1.07904	1.26685	1	1.65992	4.12594	0.17816
6430548M08Rik	5.15786	-0.135163	1	5.20632	-0.226624	1
6430550D23Rik	1.03864	0.805051	1	1.03492	0.826688	1
6430571L13Rik	1.13787	1.74471	1	1.43847	3.48302	0.261931
6820408C15Rik	3.12184	0.582025	1	2.97396	0.333534	1
7530416G11Rik	0.989896	0	1	0.995656	0	1
8030474K03Rik	0.989896	0	1	0.995656	0	1
9030624G23Rik	1.23384	-2.60753	1	1.44859	-1.48469	1
9130008F23Rik	1.79981	4.15801	1	1.88102	4.64517	0.0231792
9130023H24Rik	2.47408	-1.80227	1	2.99106	-0.985918	0.830562
9130401M01Rik	4.00646	0.139923	1	4.2094	0.47824	1
9230112D13Rik	0.989896	0	1	0.995656	0	1
9330159F19Rik	2.65498	-1.15291	1	2.61631	-2.40756	0.238898
9330182O14Rik	0.989896	0	1	0.995656	0	1
9430015G10Rik	1.51269	3.39966	1	1.89191	4.66833	0.01197
9430038I01Rik	2.34098	5.116	1	2.21279	5.27241	0.00112304
9430069I07Rik	1.08581	1.32124	1	1.25678	2.72646	0.840679
9430078G10Rik	6.04257	0.437054	1	5.98377	0.322449	0.828865
9530002B09Rik	0.989896	0	1	0.995656	0	1
9530057J20Rik	1.31286	2.68966	1	1.46463	3.57429	0.167778
9530068E07Rik	6.77178	1.10324	0.604836	6.97997	1.49997	0.0093899
9830107B12Rik	0.989896	0	1	0.995656	0	1
9930012K11Rik	2.22821	-2.38426	0.821077	2.7317	-1.33046	0.551978
9930111J21Rik1	5.49244	1.39049	0.282138	4.97368	0.804348	0.22805
9930111J21Rik2	6.60336	1.38093	1	5.91922	0.572441	0.883605
a	1.1671	1.94918	1	1.24744	2.67762	0.840679
A130010J15Rik	1.43641	-4.4989	0.606785	1.8266	-2.38288	0.566328
A1bg	0.989896	0	1	0.995656	0	1
A1cf	0.989896	0	1	1.16104	2.14819	1
A230072I06Rik	0.989896	0	1	0.995656	0	1
A2m	1.08139	1.28515	1	1.81783	4.519	0.0085966
A2ml1	2.31361	1.08881	1	2.34038	1.3316	0.727933
A330070K13Rik	0.989896	0	1	0.995656	0	1
A3galt2	1.21659	2.23872	1	1.17516	2.24919	1
A430005L14Rik	2.70349	5.68177	0.486222	2.76573	6.12314	9.96167e-06
A430033K04Rik	2.38468	0.472535	1	2.3956	0.506873	1
A430057M04Rik	1.16936	1.96297	1	1.48766	3.64823	0.206959
A430060F13Rik	0.989896	0	1	0.995656	0	1
A4galt	4.38775	0.861771	1	4.35104	0.807821	0.97218
A4gnt	0.989896	0	1	0.995656	0	1
A530016L24Rik	1.03864	0.805051	1	1.10535	1.68822	1
A530021J07Rik	1.56662	3.52715	1	1.73624	4.32396	0.0343279
A530064D06Rik	1.67048	3.82393	1	1.12852	1.89057	1
A630001G21Rik	2.75239	1.15722	1	3.40575	2.29995	0.244234
A630023A22Rik	1.04085	0.825171	1	1.00929	0.330398	1
A630073D07Rik	0.989896	0	1	0.995656	0	1
A630076J17Rik	0.989896	0	1	0.995656	0	1
A630095N17Rik	0.989896	0	1	1.03057	0.768293	1
A730008H23Rik	3.41741	0.0918951	1	3.30826	-0.286122	1
A830018L16Rik	1.07904	1.26685	1	1.20415	2.42547	0.840679
A830049F12Rik	4.91177	1.87358	0.886423	4.40317	1.35398	0.0105831
A930007A09Rik	1.26075	2.46077	1	1.50783	3.70368	0.10291
A930009A15Rik	0.989896	0	1	0.995656	0	1
A930018O16Rik	0.989896	0	1	1.02352	0.641524	1
A930018P22Rik	0.989896	0	1	0.995656	0	1
A930033H14Rik	1.03864	0.805051	1	1.4797	3.61858	0.262912
AA414768	5.61716	0.0148115	1	5.02423	-1.6267	0.0204904
AA467197	6.94559	4.34525	0.133089	8.25244	5.99459	0.00141564
AA623943	0.989896	0	1	0.995656	0	1
AA986860	5.36938	-0.230199	1	5.98982	0.617071	0.5604
Aaas	2.97503	-0.323079	1	3.73243	0.937384	0.573289
Aacs	4.35638	1.21717	0.965011	4.02879	0.779152	0.752377
Aadac	0.989896	0	1	1.01624	0.498559	1
Aadacl2	0.989896	0	1	0.995656	0	1
Aadacl2fm1	0.989896	0	1	0.995656	0	1
Aadacl2fm2	0.989896	0	1	0.995656	0	1
Aadacl2fm3	0.989896	0	1	0.995656	0	1
Aadacl3	0.989896	0	1	0.995656	0	1
Aadacl4	0.989896	0	1	0.995656	0	1
Aadacl4fm1	0.989896	0	1	0.995656	0	1
Aadacl4fm2	0.989896	0	1	0.995656	0	1
AAdacl4fm3	0.989896	0	1	0.995656	0	1
Aadacl4fm4	0.989896	0	1	0.995656	0	1
Aadacl4fm5	0.989896	0	1	0.995656	0	1
Aadat	0.989896	0	1	1.06589	1.27412	1
Aagab	2.90455	0.682894	1	2.83589	0.680015	1
Aak1	4.90338	-0.375558	1	5.18273	-0.136784	1
Aamdc	2.62963	-0.497	1	3.05235	0.218194	1
Aamp	5.85306	1.08828	0.740341	5.86906	1.2124	0.051487
Aanat	1.16936	1.96297	1	1.36991	3.23502	0.405052
Aar2	4.16974	1.3164	0.87083	4.17645	1.43423	0.00337948
Aard	2.05877	4.63404	1	1.46265	3.5678	0.454463
Aars1	5.08571	1.81596	0.105666	5.0048	1.85073	0.000462752
Aars2	2.0834	0.784915	1	2.47495	1.76668	0.134978
Aarsd1	4.20972	0.0294112	1	4.35552	0.166842	1
Aasdh	1.54196	0.982686	1	1.64241	1.54161	0.623114
Aasdhppt	2.04259	-0.808514	1	2.5498	0.33257	1
Aass	2.12159	-1.16227	1	2.08365	-3.03736	0.0302314
Aatf	4.40382	0.79906	1	4.62535	1.20821	0.253999
Aatk	2.41144	3.63843	0.494225	2.26486	3.9837	0.00185535
AB010352	2.3058	-2.00118	1	2.78796	-1.08056	0.783367
AB124611	5.47088	0.0350393	1	6.03701	0.798943	0.435619
Abat	2.2505	-1.07674	1	2.61493	-0.432645	1
Abca1	3.74314	-0.369972	1	4.78615	1.21404	0.0111035
Abca12	0.989896	0	1	1.02686	0.693255	1
Abca13	1.08215	-2.30241	1	1.20067	-2.01803	0.890596
Abca14	1.21253	-0.688665	1	1.5588	1.24043	0.785694
Abca15	0.989896	0	1	1.00131	0.150999	1
Abca16	0.989896	0	1	0.995656	0	1
Abca17	1.26051	2.46412	1	1.0615	1.21284	1
Abca2	2.51554	-0.332702	1	3.37524	1.34679	0.0419174
Abca3	5.1808	0.847311	1	5.43367	1.28933	0.00080912
Abca4	1.91781	0.695503	1	1.80973	0.292593	1
Abca5	1.915	2.02275	1	1.74433	1.89655	0.369547
Abca6	1.37629	-0.35291	1	1.44259	-0.2343	1
Abca7	2.81856	1.84534	1	3.52723	3.04642	2.01462e-06
Abca8a	3.54699	-0.985072	0.914367	3.63244	-1.57619	0.00464771
Abca8b	2.43372	0.120344	1	2.49338	0.146018	1
Abca9	2.05822	-0.141293	1	2.10951	-0.385648	1
Abcb10	2.13198	-0.423044	1	2.52872	0.572252	1
Abcb11	0.989896	0	1	0.995656	0	1
Abcb1a	2.6789	-0.832577	1	2.99931	-0.389165	1
Abcb1b	2.08096	-0.668675	1	2.40532	-0.0390998	1
Abcb4	0.989896	0	1	1.05004	1.05936	1
Abcb5	0.989896	0	1	0.995656	0	1
Abcb6	1.5765	1.10933	1	2.03061	2.21969	0.0727691
Abcb7	2.67585	1.22325	1	3.04104	2.00735	0.0311022
Abcb8	1.47437	3.28093	1	1.97392	4.83542	0.001688
Abcb9	1.61294	0.497822	1	2.30319	2.45859	0.0249107
Abcc1	2.57389	-0.472574	1	3.24986	0.8008	0.329806
Abcc10	1.59188	1.13812	1	2.12838	2.6275	0.0227222
Abcc12	0.989896	0	1	1.0073	0.290674	1
Abcc2	0.989896	0	1	1.00215	0.174586	1
Abcc3	2.93477	0.443022	1	4.16585	2.35631	0.0116217
Abcc4	1.97638	-1.00647	1	2.76591	0.916987	0.845913
Abcc5	3.73505	0.110293	1	4.56794	1.29307	0.430108
Abcc6	0.989896	0	1	1.00656	0.26984	1
Abcc8	1.29068	2.60259	1	1.16811	2.19778	1
Abcc9	3.3031	-2.63913	0.0506288	3.68893	-3.10995	1.56229e-05
Abcd1	4.8868	0.0680282	1	5.09365	0.29145	1
Abcd2	4.08124	-0.911679	0.952408	4.11878	-1.51472	0.00730588
Abcd3	4.46035	-0.528864	1	4.7154	-0.322226	1
Abcd4	1.74024	3.99341	0.781906	2.05999	4.99734	0.000623451
Abce1	4.86721	-0.65259	1	5.21579	-0.331309	0.955883
Abcf1	6.14036	0.607822	1	6.28725	0.854496	0.0513346
Abcf2	5.29014	0.71959	1	5.39237	0.927776	0.106917
Abcf3	4.3599	1.4799	0.752627	4.58455	1.93633	0.00068981
Abcg1	4.43769	2.87179	0.0348021	4.33805	3.04981	0.000274047
Abcg2	2.9296	1.6397	1	2.38314	0.775584	1
Abcg3	1.21391	2.22363	1	1.07479	1.37209	1
Abcg4	1.52294	3.4923	1	1.15437	2.09162	1
Abcg5	0.989896	0	1	1.01979	0.552297	1
Abcg8	0.989896	0	1	1.00376	0.204918	1
Abhd10	2.26606	-0.407494	1	2.92296	0.787307	0.957306
Abhd11	5.22512	0.627982	1	5.60323	1.21389	0.0258556
Abhd12	3.65141	0.248356	1	4.41862	1.44334	0.213166
Abhd12b	1.1272	1.6714	1	1.24828	2.68306	0.840679
Abhd13	3.87314	-0.704443	1	4.56175	0.351798	1
Abhd14a	4.02642	-0.439623	1	4.08458	-0.583672	0.908629
Abhd14b	2.84488	-1.47706	1	2.98087	-2.26861	0.0656429
Abhd15	1.12057	1.62511	1	1.73584	4.32666	0.0158418
Abhd16a	4.66867	0.395053	1	4.97878	0.868681	0.193492
Abhd16b	0.989896	0	1	1.01173	0.395738	1
Abhd17a	3.72675	0.331347	1	3.8855	0.56085	0.896851
Abhd17b	3.85314	-0.150266	1	3.71371	-0.67259	0.93148
Abhd17c	5.42748	0.0929324	1	5.26606	-0.392995	0.90287
Abhd18	1.20966	-0.800261	1	1.48193	0.5194	1
Abhd2	6.25496	1.01994	0.967274	6.58924	1.581	4.61469e-06
Abhd3	1.26075	2.46077	1	1.5267	3.76946	0.10409
Abhd4	4.98218	-1.62205	0.238956	5.38768	-1.4917	0.00141558
Abhd5	5.58655	-0.00846467	1	5.19149	-1.05731	0.316991
Abhd6	2.12893	1.85767	1	2.40409	2.57629	0.0119372
Abhd8	3.0751	-0.888586	1	3.31086	-0.719639	0.875397
Abi1	6.93735	-0.212274	1	7.04182	-0.230635	1
Abi2	4.48242	-0.146559	1	4.77142	0.193461	1
Abi3	6.18406	1.10385	0.606785	5.9517	0.888152	0.146921
Abi3bp	4.4506	-0.582292	1	4.25786	-1.73775	0.00100094
Abitram	3.98461	-1.74049	0.985274	4.28004	-2.10526	0.392974
Abl1	5.71438	0.0410927	1	5.71837	-0.0987707	1
Abl2	3.08431	-0.755399	1	3.60483	0.0783474	1
Ablim1	5.03417	0.0484896	1	5.16164	0.168949	1
Ablim2	2.52347	-0.602367	1	2.64349	-0.735173	0.893246
Ablim3	5.59671	-1.66467	0.0815388	5.74654	-2.85321	1.32935e-18
Abo	0.989896	0	1	0.995656	0	1
Abr	5.43687	0.179412	1	5.66515	0.478996	0.408808
Abra	1.70749	3.91662	1	1.21838	2.51083	0.840679
Abracl	5.58122	1.47737	1	4.89988	0.648972	0.323261
Abraxas1	3.27722	-1.46234	1	3.68893	-1.11282	0.583146
Abraxas2	5.44819	-0.897876	0.61419	5.86638	-0.548688	0.619124
Abt1	2.63147	2.10932	1	3.05738	2.79	0.00361019
Abtb1	2.46204	-0.0411765	1	2.57928	0.126775	1
Abtb2	3.3983	1.55998	1	3.12824	1.33976	0.619124
Abtb3	1.34808	-0.899278	1	1.73215	0.610337	1
Acaa1a	4.65444	0.904152	1	4.59673	0.844865	0.424778
Acaa1b	1.39858	-1.25388	1	1.49801	-1.05711	1
Acaa2	6.86392	-1.10687	0.295769	7.2669	-0.83027	0.00712112
Acaca	4.0356	-0.626917	1	4.1142	-0.891567	0.142309
Acacb	2.5342	0.516345	1	2.44132	0.199103	1
Acad10	1.33049	0.96906	1	1.51983	1.91758	0.447718
Acad11	2.34304	-0.0145947	1	2.7571	0.850293	0.840679
Acad12	1.81241	-0.374771	1	1.68478	-2.04508	0.391432
Acad8	4.27973	2.45032	0.494225	3.45496	1.58799	0.349431
Acad9	3.50915	-0.425018	1	3.54136	-0.723016	0.653641
Acadl	5.63864	0.545344	1	5.93008	1.00508	0.0506615
Acadm	5.32985	-0.78318	0.922561	5.58904	-0.732521	0.186038
Acads	2.83623	3.50668	1	2.81237	3.50013	0.00656802
Acadsb	5.77954	0.0266803	1	5.63987	-0.399648	0.636273
Acadvl	3.9389	0.338519	1	4.3915	1.08541	0.438637
Acan	0.989896	0	1	1.00106	0.146508	1
Acap1	2.38864	2.34172	1	3.06088	3.40348	0.00025381
Acap2	5.41775	0.00112215	1	5.42139	-0.144329	1
Acap3	3.70079	0.6179	1	3.42028	0.141112	1
Acat1	5.24503	0.177	1	5.21079	-0.00104612	1
Acat2	2.41645	-0.696715	1	2.48747	-0.711974	1
Acat3	2.54134	1.47552	1	2.50847	1.44636	0.485856
Acbd3	5.49697	0.151332	1	5.70021	0.359245	0.868547
Acbd5	5.25068	-1.46791	0.386711	5.46209	-1.92157	0.00778331
Acbd6	4.30262	-1.53714	0.572553	4.90931	-0.841865	0.749618
Acbd7	1.08581	1.32124	1	0.995656	0	1
Accs	2.9225	-0.359036	1	3.3614	0.362592	1
Accsl	0.989896	0	1	1.02195	0.59987	1
Acd	5.05443	-0.77944	1	5.28438	-0.812469	0.254138
Ace	7.07973	0.6883	1	7.15178	0.84712	0.118439
Ace2	2.38158	-0.07469	1	2.5029	0.00433314	1
Ace3	1.43722	-2.39355	1	1.59768	-2.43102	0.455447
Acer1	0.989896	0	1	1.01387	0.446037	1
Acer2	6.04003	-0.403592	1	6.20125	-0.408962	0.47838
Acer3	4.17232	-0.308021	1	4.72146	0.505968	1
Ache	1.07904	1.26685	1	1.11949	1.8212	1
Acin1	6.51188	0.703149	0.837868	6.4441	0.643224	0.0726359
Ackr1	2.53849	1.61453	1	2.07031	0.790473	1
Ackr2	3.66555	-0.912924	1	4.30495	0.0864543	1
Ackr3	4.91639	1.11479	1	6.07672	2.67858	0.000304898
Ackr4	2.81236	0.0518202	1	2.21819	-2.69804	0.415134
Acly	6.41752	0.208889	1	6.34059	-0.0368878	1
Acmsd	0.989896	0	1	1.02515	0.668022	1
Acnat1	1.24598	-2.70951	1	1.41735	-1.77392	0.707952
Acnat2	1.03171	0.738537	1	0.995656	0	1
Aco1	4.81595	-0.474741	1	5.13924	-0.168923	1
Aco2	6.16473	0.180468	1	6.53756	0.69	0.0387542
Acod1	4.10897	7.39906	4.69577e-05	4.78076	8.52348	1.64693e-20
Acot1	3.02039	-1.37265	1	3.48925	-0.691919	0.956359
Acot10	0.989896	0	1	0.995656	0	1
Acot11	3.41627	1.97673	1	2.80113	1.11853	0.588996
Acot12	0.989896	0	1	1.11593	1.79342	1
Acot13	6.42602	-0.183524	1	6.48762	-0.278483	1
Acot2	2.69947	1.2672	1	3.00478	1.92589	0.358786
Acot3	0.989896	0	1	1.06487	1.25428	1
Acot4	0.989896	0	1	1.06448	1.25106	1
Acot5	0.989896	0	1	0.995656	0	1
Acot6	1.07904	1.26685	1	1.2671	2.77745	0.619124
Acot7	6.29568	1.51662	0.220395	5.6324	0.7617	0.122628
Acot8	2.7048	2.71507	1	2.83633	3.08359	0.00279202
Acot9	4.47856	0.874337	1	4.7374	1.31885	0.231631
Acox1	4.71936	0.140636	1	4.87369	0.297756	1
Acox2	2.15232	0.577558	1	2.29773	0.820928	0.840679
Acox3	4.01042	-1.22461	0.857397	4.52643	-0.611203	0.512318
Acoxl	4.38398	-0.9544	1	4.02546	-4.38614	9.985e-06
Acp1	4.84648	-0.645133	1	5.09531	-0.486358	1
Acp2	4.03838	1.8147	1	4.63705	2.79219	0.00626054
Acp3	1.51284	0.144439	1	1.76402	1.37033	0.633649
Acp4	1.47864	3.29532	1	1.507	3.70886	0.105576
Acp5	3.93562	1.66943	1	4.31316	2.34093	0.00559127
Acp6	3.45886	1.44242	1	3.01003	0.873083	0.917718
Acp7	0.989896	0	1	1.00396	0.22136	1
Acr	1.32869	2.7617	1	2.13726	5.14173	0.000879375
Acrbp	2.22731	4.93676	0.615338	1.85484	4.58452	0.00906183
Acrv1	0.989896	0	1	0.995656	0	1
Acsbg1	1.83251	4.17958	1	1.67168	4.16373	0.0279744
Acsbg2	1.18482	2.05706	1	1.01323	0.430542	1
Acsbg3	0.989896	0	1	1.09859	1.6244	1
Acsf2	4.26563	-0.469246	1	4.45416	-0.428157	0.964277
Acsf3	2.65322	-1.37607	1	3.29434	-0.197169	1
Acsl1	4.14902	1.21008	0.750322	4.27663	1.55293	0.000774279
Acsl3	1.89811	-0.0713013	1	2.26047	0.810337	1
Acsl4	4.71437	0.380332	1	4.79367	0.460626	0.478019
Acsl5	4.86026	0.698269	1	4.89711	0.791115	0.132237
Acsl6	0.989896	0	1	1.22376	2.55006	0.840679
Acsm1	3.18182	2.88803	0.781039	2.30133	1.70421	0.32113
Acsm2	0.989896	0	1	1.01582	0.477384	1
Acsm3	1.16765	-2.01024	1	1.56136	0.182173	1
Acsm4	0.989896	0	1	0.995656	0	1
Acsm5	0.989896	0	1	0.995656	0	1
Acss1	3.04649	3.70976	0.777233	2.52492	3.58521	0.0058526
Acss2	2.92423	-0.157418	1	2.91552	-0.334749	1
Acss3	1.84304	0.278699	1	1.79649	-0.176363	1
Acta1	1.56179	3.5443	1	2.14735	5.15483	0.000728753
Acta2	8.48213	-0.59722	1	8.78162	-0.429978	0.810512
Actb	12.3229	0.627493	0.545613	12.789	1.30409	1.31749e-08
Actbl2	1.07226	1.21203	1	0.995656	0	1
Actc1	6.72908	-0.302261	1	6.74699	-0.606013	0.579458
Acte1	0.989896	0	1	0.995656	0	1
Actg1	10.7762	0.213349	1	10.9856	0.4619	0.179186
Actg2	6.1917	-0.175005	1	6.40314	0.00200031	1
Actl10	0.989896	0	1	1.17825	2.26922	1
Actl11	0.989896	0	1	0.999077	0.0952477	1
Actl6a	4.28959	4.13612	0.0226616	4.04879	4.22998	3.80464e-08
Actl6b	0.989896	0	1	0.995656	0	1
Actl7a	0.989896	0	1	1.007	0.292963	1
Actl7b	0.989896	0	1	0.995656	0	1
Actl9	0.989896	0	1	1.00876	0.318975	1
Actmap	2.87614	0.72627	1	2.78744	0.584041	1
Actn1	6.75573	0.968803	0.578651	7.37856	1.86633	8.17342e-05
Actn2	3.19161	0.764389	1	3.37482	1.10981	0.834926
Actn3	0.989896	0	1	1.12372	1.86037	1
Actn4	7.30471	1.01971	0.447543	7.84839	1.82663	2.75739e-10
Actr10	5.22593	-0.209496	1	5.19375	-0.539976	0.388187
Actr1a	6.4428	0.0887559	1	6.64244	0.314568	0.64383
Actr1b	3.74214	-0.240983	1	4.44771	0.864389	0.623525
Actr2	8.05931	1.3202	0.0288603	7.94921	1.31387	4.2707e-06
Actr3	6.28129	0.483155	1	6.48771	0.764051	0.109144
Actr3b	1.50402	-0.681698	1	1.50614	-1.04529	1
Actr5	1.76758	4.05674	1	2.06196	5.00321	0.00409733
Actr6	2.5964	-0.768288	1	2.85503	-0.502389	0.964512
Actr8	4.43016	-0.869392	1	4.58275	-1.07988	0.0844347
Actrt1	0.989896	0	1	0.995656	0	1
Actrt2	0.989896	0	1	0.995656	0	1
Actrt3	0.989896	0	1	0.995656	0	1
Acvr1	3.8248	-0.44612	1	3.97584	-0.370067	1
Acvr1b	3.92399	2.95047	0.385049	3.96266	3.19045	0.0153804
Acvr1c	1.32855	2.78432	1	1.14394	2.02268	1
Acvr2a	2.63988	0.714246	1	3.11835	1.54606	0.119588
Acvr2b	2.21274	0.420008	1	2.15648	0.420327	1
Acvrl1	7.65893	0.500701	1	7.69802	0.568967	0.329469
Acy1	2.73184	-1.6652	1	3.37652	-0.644072	0.871363
Acy3	3.32322	-1.71492	0.65176	3.88261	-0.927798	0.471908
Acyp1	2.88176	1.10063	1	3.01198	1.41405	0.6348
Acyp2	3.29976	-0.442416	1	3.74914	0.211649	1
Ada	3.87449	0.807332	1	4.22099	1.40836	0.478853
Adad1	0.989896	0	1	0.995656	0	1
Adad2	0.989896	0	1	0.995656	0	1
Adal	2.4615	-0.348373	1	2.68537	0.0538716	1
Adam10	4.44624	-0.169339	1	4.95052	0.560638	0.460264
Adam11	1.66009	3.79282	1	1.55126	3.84016	0.101783
Adam12	1.91692	-2.17868	1	2.69834	-0.197067	1
Adam15	4.2864	0.879471	1	4.83939	1.71229	0.000236209
Adam17	4.75425	1.8716	0.149862	4.87989	2.19091	5.27638e-05
Adam18	0.989896	0	1	0.995656	0	1
Adam19	4.10384	1.36337	0.960357	4.62989	2.17728	0.000725613
Adam1a	1.3951	3.0177	1	1.40591	3.35751	0.272666
Adam1b	1.52701	3.44934	1	1.52512	3.76874	0.11739
Adam2	0.989896	0	1	0.995656	0	1
Adam20	0.989896	0	1	0.995656	0	1
Adam21	0.989896	0	1	1.0267	0.692004	1
Adam22	1.57055	0.58432	1	1.61896	0.710825	1
Adam23	2.32131	-0.740736	1	2.92865	0.447175	1
Adam24	0.989896	0	1	0.995656	0	1
Adam25	0.989896	0	1	0.995656	0	1
Adam26a	0.989896	0	1	0.995656	0	1
Adam26b	0.989896	0	1	0.995656	0	1
Adam28	2.33468	0.901418	1	2.31805	0.755958	1
Adam29	0.989896	0	1	0.995656	0	1
Adam3	1.12702	1.67019	1	1.20506	2.43497	0.840679
Adam30	0.989896	0	1	0.995656	0	1
Adam32	1.07862	1.26418	1	1.05851	1.16791	1
Adam33	1.46728	3.25649	1	1.81621	4.50768	0.00820764
Adam34	0.989896	0	1	0.995656	0	1
Adam34l	0.989896	0	1	0.995656	0	1
Adam39	0.989896	0	1	1.00451	0.233063	1
Adam4	1.2188	2.24573	1	1.15506	2.10911	1
Adam5	1.49413	3.33116	1	1.03926	0.89022	1
Adam6a	0.989896	0	1	0.995656	0	1
Adam6b	0.989896	0	1	0.995656	0	1
Adam7	0.989896	0	1	1.00832	0.323499	1
Adam8	3.41709	1.17261	1	4.5773	2.81977	0.0163108
Adam9	5.16122	0.138498	1	5.59853	0.764153	0.0323859
Adamdec1	1.47796	3.29346	1	1.5886	3.94023	0.0680183
Adamts1	5.60906	-0.102425	1	6.34619	0.932625	0.0579495
Adamts10	3.88109	0.599238	1	4.24165	1.20128	0.178874
Adamts12	1.92028	-2.33343	0.929652	2.93672	0.317218	1
Adamts13	0.989896	0	1	1.01525	0.470592	1
Adamts14	1.9268	1.32118	1	2.28841	2.49704	0.0518868
Adamts15	3.99587	2.36944	0.637135	4.15964	2.75926	0.000164966
Adamts16	0.989896	0	1	0.999757	0.112646	1
Adamts17	1.82185	1.28472	1	1.49498	0.454754	1
Adamts18	1.04085	0.825171	1	0.997838	0.0579448	1
Adamts19	0.989896	0	1	1.01538	0.475371	1
Adamts2	4.70949	-0.312725	1	5.55183	0.906783	0.0427534
Adamts20	1.04085	0.825171	1	1.04392	0.973264	1
Adamts3	1.68649	0.864755	1	2.56954	2.74735	0.0135204
Adamts4	3.15978	6.27484	0.051204	3.26574	6.78313	3.98303e-06
Adamts5	2.72326	-1.99454	0.759393	2.9725	-2.60035	0.00340184
Adamts6	1.6231	-0.311576	1	1.84652	0.35247	1
Adamts7	1.3322	-2.49099	0.920341	1.75091	-0.197957	1
Adamts8	3.01193	1.04338	1	2.64224	0.240737	1
Adamts9	4.19005	1.89076	0.385748	4.28747	2.21881	7.93366e-05
Adamtsl1	2.37141	0.268832	1	2.22377	-0.0161375	1
Adamtsl2	4.84138	1.08563	1	4.57359	0.773376	0.565433
Adamtsl3	2.33168	1.20836	1	2.15746	1.15854	0.544509
Adamtsl4	4.27901	0.6966	1	4.8826	1.58298	0.000868456
Adamtsl5	4.09634	0.0338071	1	3.73934	-0.981357	0.403733
Adap1	3.57113	3.30761	0.359588	3.22154	3.03176	0.0177167
Adap2	4.79547	2.16818	0.322157	4.4528	1.94924	0.0648618
Adar	5.76932	2.4872	0.000113174	4.94104	1.70785	0.000304281
Adarb1	5.41113	-1.20832	0.296021	5.48604	-2.04002	2.15361e-07
Adarb2	1.03171	0.738537	1	1.13985	1.98829	1
Adat1	1.6531	-2.9596	0.861265	2.279	-0.699077	1
Adat2	3.63698	-2.41576	0.853031	4.58801	-0.777619	1
Adat3	1.74425	-0.543052	1	2.31073	0.806333	1
Adck1	2.20112	2.0941	1	2.5937	3.02809	0.000900025
Adck2	1.90618	4.34648	1	2.28341	5.39367	2.86015e-05
Adck5	1.58386	3.6039	1	2.14797	5.16122	0.000229184
Adcy1	1.08798	1.33805	1	1.08253	1.46606	1
Adcy10	0.989896	0	1	1.02258	0.601258	1
Adcy2	3.16042	-1.26975	0.943467	3.29977	-1.63238	0.0627392
Adcy3	2.60588	0.664689	1	2.77344	1.23326	0.530293
Adcy4	4.64434	1.24568	1	4.7838	1.58499	0.095541
Adcy5	1.96175	-0.839382	1	2.08856	-0.706943	1
Adcy6	9.42851	1.28585	0.463021	9.19873	1.11446	0.0238397
Adcy7	3.81612	1.21187	1	4.28456	1.96615	0.046094
Adcy8	2.71244	-0.0304971	1	2.54895	-0.560858	1
Adcy9	2.33414	0.139586	1	2.4641	0.155496	1
Adcyap1	0.989896	0	1	0.995656	0	1
Adcyap1r1	1.45497	3.22629	1	1.14387	2.01557	1
Add1	6.81442	-0.694084	0.64701	6.98217	-0.820311	0.00887262
Add2	0.989896	0	1	1.03817	0.885573	1
Add3	6.55791	-1.02147	0.131742	6.69171	-1.47055	6.06557e-07
Adgb	2.06921	1.68732	1	2.05302	1.86066	0.117749
Adgra1	0.989896	0	1	1.03489	0.829376	1
Adgra2	4.20522	0.970426	1	4.65577	1.69863	0.0439531
Adgra3	3.01454	-0.515847	1	3.14356	-0.587448	0.975907
Adgrb1	1.04085	0.825171	1	1.07913	1.42456	1
Adgrb2	1.03171	0.738537	1	1.14073	1.99914	1
Adgrb3	0.989896	0	1	0.995656	0	1
Adgrd1	2.7175	0.68402	1	3.14548	1.44551	0.438637
Adgre1	2.94572	1.79587	0.936524	3.59143	2.87787	0.000899889
Adgre4	2.40695	0.966271	1	1.76009	-1.03331	1
Adgre5	7.23844	0.446233	1	7.05303	0.123348	1
Adgrf1	0.989896	0	1	0.995656	0	1
Adgrf2	0.989896	0	1	1.00918	0.344316	1
Adgrf3	0.989896	0	1	1.03445	0.823856	1
Adgrf4	0.989896	0	1	1.07696	1.40072	1
Adgrf5	7.87303	-0.342463	1	8.06173	-0.24368	1
Adgrg1	5.48924	0.935208	1	6.29211	2.09243	0.0259537
Adgrg2	1.71681	-2.22247	0.661298	2.40603	-0.0958159	1
Adgrg3	2.38768	0.655463	1	2.43522	0.723944	0.997164
Adgrg4	0.989896	0	1	1.00321	0.199857	1
Adgrg5	1.63822	1.15887	1	2.74885	3.61014	0.000328842
Adgrg6	3.50247	0.418343	1	3.49089	0.418262	0.940931
Adgrg7	0.989896	0	1	1.04398	0.977652	1
Adgrl1	3.79253	-0.244676	1	4.18519	0.322474	0.99358
Adgrl2	4.66938	0.745873	1	4.64257	0.790091	0.362413
Adgrl3	4.33446	-0.158708	1	4.45305	-0.124636	1
Adgrl4	5.61352	0.341583	1	5.83599	0.673165	0.483752
Adgrv1	0.989896	0	1	1.03623	0.851494	1
Adh1	8.68829	-1.48461	0.0221819	8.83187	-2.41161	1.24711e-13
Adh4	0.989896	0	1	0.995656	0	1
Adh5	5.96306	-0.935777	0.682613	6.39203	-0.585725	0.589143
Adh6a	0.989896	0	1	1.12327	1.85275	1
Adh6b	0.989896	0	1	0.995656	0	1
Adh7	5.06147	-1.42696	0.584714	5.01954	-3.64113	5.61314e-08
Adhfe1	3.79572	-0.0133777	1	3.23683	-1.98616	0.00929129
Adi1	2.01732	4.56571	0.999954	2.2118	5.27346	0.000646923
Adig	1.37782	2.95759	1	1.44826	3.51059	0.53224
Adipoq	1.45118	3.21194	1	1.83214	4.54529	0.0558912
Adipor1	7.62982	-0.289337	1	7.51348	-0.844754	0.0114281
Adipor2	5.05294	-0.673445	1	5.1569	-0.946116	0.0446848
Adissp	5.48097	0.0548753	1	5.36663	-0.334657	0.851435
Adk	3.49718	0.682059	1	3.54457	0.768629	0.822879
Adm	4.82395	1.80364	1	5.00075	2.13912	0.177734
Adm2	1.14987	1.84112	1	1.31354	2.99751	0.619124
Adnp	5.46977	-0.125609	1	5.59042	-0.113004	1
Adnp2	3.74201	-0.484511	1	3.81799	-0.698453	0.42751
Ado	2.77758	5.80383	0.780938	1.73231	4.31528	0.0427534
Adora1	1.40601	3.05533	1	1.86231	4.60594	0.0235646
Adora2a	4.07959	-0.502523	1	4.2022	-0.612138	1
Adora2b	3.49685	1.95167	1	3.0944	1.52733	0.613703
Adora3	1.07226	1.21203	1	2.02883	4.94023	0.00760107
Adpgk	2.00713	2.05304	1	2.29637	2.80874	0.0145678
Adprh	3.79431	0.995872	1	4.37577	1.9564	0.00587173
Adprhl1	1.33522	0.986744	1	1.32711	1.62653	1
Adprm	3.46264	-1.28654	1	3.7904	-1.14715	0.221476
Adprs	3.44753	1.16573	1	3.9389	1.99315	0.447718
Adra1a	3.15325	-1.43032	1	3.10959	-3.69023	0.00570649
Adra1b	1.23941	2.35861	1	1.36769	3.21876	0.380338
Adra1d	1.66511	-3.67692	0.465605	2.07841	-2.30188	0.335524
Adra2a	1.03171	0.738537	1	1.17525	2.25461	1
Adra2b	1.07974	1.27313	1	1.01384	0.426666	1
Adra2c	0.989896	0	1	0.995656	0	1
Adrb1	2.68815	-0.557667	1	2.73475	-0.776945	1
Adrb2	5.04269	0.432779	1	5.17437	0.606505	0.915105
Adrb3	1.92922	-2.09796	1	2.1888	-1.91388	0.75168
Adrm1	6.5471	-0.128166	1	7.0457	0.539789	0.226627
Adsl	3.78608	0.0480617	1	4.11971	0.594893	1
Adss1	3.89774	0.792865	1	4.7672	2.08299	0.000257702
Adss2	4.29442	0.283846	1	4.49444	0.569791	0.460988
Adtrp	0.989896	0	1	1.13578	1.94328	1
Aebp1	4.51514	0.0169697	1	5.1656	0.961561	0.0135841
Aebp2	5.87603	0.109359	1	5.96062	0.139035	1
Aen	3.83442	7.08637	4.04701e-06	3.22119	6.72795	1.0453e-07
Afap1	4.03507	-0.15048	1	4.04107	-0.379552	0.93244
Afap1l1	6.43486	-0.360659	1	6.06864	-1.74948	2.40181e-06
Afap1l2	4.02247	0.900541	1	3.81159	0.60413	0.761152
Afdn	5.83624	-0.0416881	1	5.94392	-0.0220866	1
Aff1	6.50542	-0.0909805	1	6.73939	0.143872	1
Aff2	2.6982	0.303253	1	2.49931	-0.243258	1
Aff3	5.0062	-1.03838	0.307098	5.06287	-1.75096	0.000263449
Aff4	6.8019	-0.0180746	1	6.74087	-0.313675	0.62624
Afg1l	2.37568	-0.0899728	1	2.46603	0.0581099	1
Afg2a	3.13617	1.2261	1	2.8022	0.810371	0.847588
Afg2b	2.97365	-0.38021	1	2.96034	-0.82801	0.802054
Afg3l1	3.15258	1.2602	1	3.52847	1.95048	0.152335
Afg3l2	3.82762	0.64609	1	4.23761	1.31912	0.22949
Afm	0.989896	0	1	1.00388	0.217927	1
Afmid	2.17682	-0.333177	1	2.70409	0.737791	0.927778
Afp	1.32592	2.74857	1	1.14968	2.06884	1
Aftph	5.26148	0.34107	1	4.8114	-0.620996	0.370709
Aga	4.08363	-0.284916	1	4.36436	0.0422429	1
Agap1	6.0076	-0.768846	0.494225	6.12809	-1.03694	0.00294484
Agap2	2.59461	1.23	1	3.05589	2.24712	0.0268591
Agap3	5.33107	-0.130218	1	5.04784	-1.05907	0.00452459
Agbl1	1.03553	0.775949	1	1.00406	0.219081	1
Agbl2	1.61873	-0.874045	1	1.94675	0.100135	1
Agbl3	1.08121	1.28375	1	1.19832	2.39347	0.840679
Agbl4	0.989896	0	1	1.08294	1.4693	1
Agbl5	2.80202	-0.490381	1	3.11777	-0.0683111	1
Ager	7.32144	0.791784	1	8.2559	2.06325	0.000190014
Agfg1	6.22896	-0.336765	1	6.40399	-0.269036	0.995321
Agfg2	3.7129	-0.20376	1	4.20634	0.492291	1
Aggf1	4.51687	-0.515223	1	4.69695	-0.475014	0.847218
Agk	3.26237	1.35169	1	3.07048	1.24121	0.840679
Agl	2.78987	-0.772531	1	3.02301	-0.576078	1
Agmat	0.989896	0	1	1.22069	2.52808	0.840679
Agmo	1.94649	-0.308105	1	2.10564	-0.0127431	1
Ago1	5.49075	-1.17956	0.135678	5.67642	-1.54824	7.79293e-05
Ago2	5.80465	-0.513372	1	6.03273	-0.448669	0.567351
Ago3	3.31614	-1.40354	0.960357	3.81963	-0.745011	0.503385
Ago4	2.49299	-0.800479	1	2.75599	-0.494162	1
Agpat1	5.27699	-0.878037	0.934822	5.50619	-0.921203	0.0142616
Agpat2	3.49742	2.73409	0.889813	3.50512	2.94543	0.0217414
Agpat3	6.54474	0.268775	1	6.79267	0.594889	0.321763
Agpat4	4.39879	1.93614	0.195991	4.21643	1.87898	0.000261177
Agpat5	3.89045	-0.689303	1	4.46064	0.13553	1
Agps	3.49255	1.6468	1	3.78873	2.28372	0.0294102
Agr2	3.1108	6.21167	0.66348	2.99177	6.43296	7.74923e-08
Agr3	3.34683	6.49837	0.862724	1.77411	4.41333	0.0192187
Agrn	5.09706	2.37029	0.287692	5.01737	2.53849	4.39731e-05
Agrp	1.23576	2.32805	1	1.65661	4.13334	0.354459
Agt	1.08581	1.32124	1	1.40362	3.35769	0.304995
Agtpbp1	4.38987	-1.39574	0.283207	4.71669	-1.4354	0.00324752
Agtr1a	2.71836	-1.8104	1	3.15732	-1.15792	0.958014
Agtr1b	1.20744	2.18435	1	1.01845	0.543455	1
Agtr2	0.989896	0	1	0.995656	0	1
Agtrap	5.29793	0.494762	1	5.53868	0.859682	0.288151
Agxt	0.989896	0	1	1.71744	4.27753	0.393469
Agxt2	0.989896	0	1	0.995656	0	1
Ahctf1	3.99506	0.371172	1	4.02714	0.352295	0.875304
Ahcy	3.82273	-0.256239	1	5.29802	1.8796	0.0202626
Ahcyl	2.34741	-0.0283788	1	1.83154	-4.8963	0.1058
Ahcyl1	5.24767	-0.639746	1	5.4178	-0.707001	0.271314
Ahcyl2	4.1197	1.22282	1	3.56602	0.489254	1
Ahdc1	3.51763	-0.779842	1	3.91157	-0.307256	0.970754
Ahi1	2.57439	-0.810997	1	2.96565	-0.209977	1
Ahnak	6.81752	-0.9641	0.231566	7.13948	-0.832588	0.0590517
Ahnak2	3.17554	-0.767309	1	3.78201	0.208226	1
Ahr	5.34741	-1.25356	0.572888	5.51216	-1.70344	0.00214285
Ahrr	1.24386	2.36575	1	1.02555	0.671509	1
Ahsa1	6.575	0.747613	1	6.08558	-0.0277747	1
Ahsa2	3.73791	0.00858512	1	3.56415	-0.55066	0.705512
Ahsg	2.67462	-2.87949	0.985802	3.36425	-1.38114	0.846569
Ahsp	1.48892	3.33318	1	1.1219	1.84247	1
AI182371	1.40045	-0.36483	1	1.73139	1.0371	0.854467
AI429214	2.45409	5.33106	0.835112	1.62213	4.03361	0.0674259
AI467606	3.45831	6.6455	0.146711	3.76386	7.38725	2.48079e-11
AI593442	1.20109	2.14556	1	0.995656	0	1
AI597479	4.53151	0.0601987	1	4.2745	-0.617623	0.936464
AI661453	3.62419	-0.336819	1	3.69242	-0.476513	0.619124
AI837181	4.9417	0.850711	1	4.86144	0.809011	1
AI854703	0.989896	0	1	1.00902	0.324585	1
AI987944	3.1588	-0.346594	1	3.04052	-1.11741	0.834161
Aicda	0.989896	0	1	0.995656	0	1
Aida	7.44675	0.81906	1	6.51872	-0.829215	0.100603
Aif1	7.25294	2.36595	0.133398	7.3298	2.70999	1.14699e-05
Aif1l	2.21462	4.92139	1	1.88022	4.6369	0.115086
Aifm1	3.01859	1.0453	1	3.45701	1.75453	0.152428
Aifm2	2.52754	1.85306	1	3.61341	3.53548	0.00145797
Aifm3	1.13787	1.74471	1	1.19145	2.34855	0.840679
Aig1	4.80579	2.42215	0.176801	4.03963	1.66932	0.0793296
Aim2	3.32012	1.40731	1	3.49704	1.76442	0.22924
Aimp1	5.41555	-1.07732	0.731067	5.9024	-0.533477	0.474644
Aimp2	5.32076	0.277653	1	5.54608	0.60323	0.454463
Aip	6.33746	0.455945	1	5.90129	-0.34825	0.822401
Aipl1	0.989896	0	1	1.08393	1.47908	1
Aire	0.989896	0	1	1.06278	1.22411	1
Airim	1.21455	2.22811	1	1.83267	4.54369	0.00870486
Ajap1	1.21094	2.20898	1	1.13319	1.93582	1
Ajm1	0.989896	0	1	1.09649	1.607	1
Ajuba	2.66809	0.207266	1	3.24401	1.18305	0.663241
Ak1	5.89467	-0.531684	1	6.45086	0.221697	1
Ak2	5.18255	1.22862	1	5.57638	1.89631	0.0407356
Ak3	5.8268	-0.696995	1	5.74524	-1.57593	0.000572715
Ak4	1.25442	2.43256	1	1.35503	3.1666	0.392803
Ak5	1.64869	-1.64379	1	1.84761	-1.70044	0.741604
Ak6	4.93883	0.581057	1	4.8796	0.486985	0.786693
Ak7	2.95597	0.969678	1	2.65148	0.353032	1
Ak8	2.34236	1.25485	1	2.46752	1.64915	0.383292
Ak9	1.86241	1.80449	1	1.78211	1.66465	0.292492
Akain1	0.989896	0	1	0.995656	0	1
Akap1	3.01208	0.444976	1	3.40772	1.15227	0.338942
Akap10	3.47441	-0.989169	1	3.85652	-0.647514	0.588363
Akap11	3.72466	-0.346388	1	3.97911	-0.0291481	1
Akap12	7.74297	-0.582236	0.747184	7.77309	-0.986222	0.00299862
Akap13	5.36153	0.197814	1	5.68464	0.646634	0.0663458
Akap14	1.62882	-1.17535	1	1.74925	-0.974354	1
Akap17a	2.425	3.59783	0.932865	1.70609	2.07733	0.401783
Akap17b	2.2683	-1.84083	1	2.6542	-1.27053	0.779555
Akap3	0.989896	0	1	1.00827	0.307997	1
Akap4	0.989896	0	1	1.02157	0.594831	1
Akap5	6.52123	-1.8577	0.0226955	7.30671	-0.81008	0.123891
Akap6	1.43854	0.00269737	1	1.58923	0.373777	1
Akap7	5.67604	-2.03424	0.0746804	5.95613	-3.08392	7.8484e-16
Akap8	4.78696	0.962296	0.884154	4.92288	1.23734	0.021757
Akap8l	4.7764	0.259219	1	4.81245	0.259881	1
Akap9	3.87489	-0.312134	1	4.41947	0.441351	0.828869
Akip1	4.3877	-0.244884	1	4.35147	-0.602121	0.847218
Akirin1	3.23653	-0.0848302	1	3.11529	-0.536323	1
Akirin2	4.25312	1.15862	1	3.93685	0.746119	1
Akna	5.30154	0.446266	1	5.35932	0.489686	0.484565
Aknad1	0.989896	0	1	1.01293	0.425607	1
Akp3	0.989896	0	1	1.07722	1.40066	1
Akr1a1	9.1195	-0.0459302	1	9.13991	-0.198631	0.830544
Akr1b1	4.82743	0.564374	1	4.77803	0.506241	0.618523
Akr1b10	4.63795	0.540678	1	4.05231	-0.64632	0.619124
Akr1b7	1.19786	-3.33454	0.822242	1.3638	-2.2578	0.902112
Akr1b8	4.16291	-0.231509	1	4.70713	0.527957	0.800939
Akr1c12	0.989896	0	1	1.04166	0.941824	1
Akr1c13	1.24515	-1.16645	1	1.64472	0.698777	1
Akr1c14	2.15309	-1.49384	1	3.17585	0.751209	1
Akr1c18	0.989896	0	1	1.03656	0.86275	1
Akr1c19	1.40065	3.03475	1	1.07721	1.40314	1
Akr1c20	0.989896	0	1	1.04228	0.945336	1
Akr1c21	0.989896	0	1	0.995656	0	1
Akr1c6	0.989896	0	1	1.13118	1.91783	1
Akr1cl	1.21383	2.22867	1	0.995656	0	1
Akr1d1	0.989896	0	1	1.17265	2.22943	1
Akr1e1	4.29664	-0.445328	1	4.15857	-1.27196	0.226285
Akr7a5	3.86684	-1.9311	0.636285	4.40479	-1.42896	0.323185
Akt1	6.73382	0.408821	1	6.62593	0.175703	1
Akt1s1	5.56893	0.229613	1	5.64412	0.253974	1
Akt2	7.02588	-0.466645	1	6.87579	-1.30902	0.000190065
Akt3	6.83216	-1.16976	0.355121	6.87698	-2.08447	1.36068e-10
Aktip	5.82843	-1.16177	0.369353	5.83225	-2.2582	1.04458e-08
Alad	4.45032	0.0832093	1	4.57556	0.186036	1
Alas1	7.59773	0.164251	1	7.70402	0.237554	0.830763
Alas2	5.27485	-1.39504	0.953875	5.3861	-2.37496	0.00212829
Alb	3.01367	-2.25207	0.740341	4.3659	0.334149	1
Albfm1	0.989896	0	1	0.995656	0	1
Alcam	5.76683	0.389108	1	6.18954	1.00397	0.0131089
Aldh16a1	2.58615	1.59543	1	3.00668	2.37953	0.00902663
Aldh18a1	3.50605	0.227597	1	3.71638	0.564038	0.678489
Aldh1a1	7.92917	-0.743815	0.702171	7.71583	-2.12433	4.34967e-09
Aldh1a2	3.04042	-0.722221	1	2.96768	-1.58148	0.259501
Aldh1a3	2.86969	0.48907	1	2.50917	-0.546474	1
Aldh1a7	4.6469	-1.01615	0.84914	4.69763	-1.75012	0.000371306
Aldh1b1	2.08742	0.519942	1	2.1958	0.599953	1
Aldh1l1	3.53412	1.661	0.966363	3.52382	1.79799	0.226627
Aldh1l2	1.20628	2.19169	1	1.38337	3.28332	0.393469
Aldh2	8.16601	-0.721399	0.52704	8.24934	-1.07608	0.00735368
Aldh3a1	2.93891	0.376488	1	2.74202	-0.264429	1
Aldh3a2	5.19646	-1.18093	0.588929	5.46309	-1.26858	3.10029e-05
Aldh3b1	5.33226	0.0436676	1	5.77296	0.642619	0.533708
Aldh3b2	1.03864	0.805051	1	1.18642	2.31722	0.840679
Aldh3b3	1.03864	0.805051	1	0.995656	0	1
Aldh4a1	2.44516	0.668058	1	2.24034	0.21451	1
Aldh5a1	2.245	1.35954	1	2.21552	1.48089	0.271314
Aldh6a1	4.17706	-0.76961	1	4.10656	-1.70306	0.00512942
Aldh7a1	3.9771	0.277658	1	3.67211	-0.484021	0.797156
Aldh8a1	1.1295	1.68711	1	1.25167	2.6963	0.840679
Aldh9a1	4.0426	-2.18541	0.336804	4.72495	-1.32658	0.0474023
Aldoa	8.09237	-0.325059	1	8.35393	-0.112168	1
Aldoart1	0.989896	0	1	1.02371	0.636985	1
Aldoart2	0.989896	0	1	1.09645	1.6083	1
Aldob	1.49661	-3.31455	1	4.30933	3.33304	0.759434
Aldoc	2.19159	4.8724	0.812805	2.09645	5.07063	0.000843153
Alg1	3.30794	1.33215	1	3.66563	2.00268	0.0100492
Alg10b	2.27089	-0.656973	1	2.63989	0.0556468	1
Alg11	2.56534	-0.463224	1	2.60941	-0.797955	0.977826
Alg12	2.79688	-0.222031	1	3.18183	0.551327	1
Alg13	1.11163	1.56235	1	1.3154	2.99688	0.619124
Alg14	4.36437	-0.300557	1	4.246	-0.911604	0.348501
Alg2	2.97248	1.37256	1	3.23434	1.95467	0.113265
Alg3	3.92165	-0.919494	1	4.62457	0.116756	1
Alg5	3.6075	-0.371067	1	4.45882	0.976314	0.62624
Alg6	1.48592	0.295525	1	1.44147	-0.0171816	1
Alg8	2.96812	0.757385	1	3.34874	1.48691	0.679828
Alg9	2.79872	-1.29978	0.995338	3.49703	-0.0954327	1
Alk	0.989896	0	1	0.998205	0.0715318	1
Alkal1	1.16288	1.92281	1	1.1093	1.73435	1
Alkal2	0.989896	0	1	1.08315	1.43799	1
Alkbh1	3.05576	1.20553	1	3.25979	1.68015	0.476128
Alkbh2	2.49029	5.35611	0.518562	2.26696	5.36579	6.99149e-05
Alkbh3	5.52262	-0.039107	1	5.78274	0.263341	0.907104
Alkbh4	1.63378	3.7316	1	1.87714	4.63665	0.00613019
Alkbh5	6.05969	-0.802681	1	6.27484	-0.865839	0.017059
Alkbh6	5.56858	0.0558455	1	5.42683	-0.416231	0.846859
Alkbh7	3.94605	0.186072	1	3.98691	0.202056	1
Alkbh8	2.14609	0.355023	1	2.23815	0.415753	1
Allc	0.989896	0	1	0.995656	0	1
Alms1	2.11149	-0.886447	1	2.40492	-0.548318	1
Alox12	2.79506	-0.482143	1	2.94449	-0.440031	1
Alox12b	0.989896	0	1	0.995656	0	1
Alox12e	1.04085	0.825171	1	1.21413	2.49591	0.840679
Alox15	1.56737	0.00138102	1	1.86799	0.802367	1
Alox5	4.03093	0.227336	1	3.7073	-0.613204	0.878597
Alox5ap	6.78781	-0.157372	1	7.38455	0.638674	0.0990522
Alox8	0.989896	0	1	1.12267	1.8492	1
Aloxe3	1.16551	-1.9255	1	1.50753	-0.105082	1
Alpi	0.989896	0	1	1.00309	0.199764	1
Alpk1	2.19969	3.31726	0.561885	2.21254	3.40488	0.00262286
Alpk2	1.36899	-1.40741	1	1.48251	-1.08029	1
Alpk3	1.2978	2.63409	1	1.30021	2.93371	0.619124
Alpl	3.94815	2.60461	0.336405	3.2522	1.79378	0.198654
Alppl2	0.989896	0	1	1.00829	0.322381	1
Als2	2.70246	-0.354349	1	2.87491	-0.141933	1
Als2cl	3.82583	1.90405	1	3.4645	1.63833	0.226278
Alx1	1.13694	-2.90122	0.937183	1.22533	-2.64671	0.580797
Alx3	0.989896	0	1	0.995656	0	1
Alx4	0.989896	0	1	0.995656	0	1
Alyref	4.97719	0.16785	1	5.41857	0.790606	0.349817
Alyref2	1.90534	-1.07009	1	2.24165	-0.461644	1
Amacr	1.68352	3.85847	0.968655	1.93581	4.75805	0.00611684
Ambn	0.989896	0	1	0.995656	0	1
Ambp	0.989896	0	1	1.14527	2.03153	1
Ambra1	4.30235	0.0534536	1	4.67367	0.574919	0.641402
Amd1	3.81315	-0.0295018	1	3.86013	-0.0540146	1
Amd2	3.27505	-0.592927	1	2.75311	-6.46123	6.90425e-06
Amdhd1	1.21024	-3.43634	0.830163	1.53148	-0.800059	1
Amdhd2	3.56204	2.0454	0.914359	3.75325	2.45223	0.0290409
Amelx	1.34939	2.86012	1	1.26546	2.76291	0.619124
Amer1	4.49015	-0.364698	1	4.48784	-0.667554	0.175078
Amer2	1.03171	0.738537	1	1.06745	1.29334	1
Amer3	0.989896	0	1	0.995656	0	1
Amfr	6.5022	1.30115	0.882807	5.94327	0.673321	0.84639
Amh	1.23792	-1.08031	1	1.3738	-0.232978	1
Amhr2	1.58267	0.56155	1	1.4683	-0.349072	1
Amigo1	2.58291	-1.49878	1	2.74742	-1.89841	0.407602
Amigo2	2.8596	-0.326426	1	3.16269	0.113296	1
Amigo3	1.36188	2.893	1	1.74876	4.35476	0.0181202
Ammecr1	3.57024	0.990538	1	3.56025	1.13673	0.592332
Ammecr1l	5.32756	0.0542732	1	5.21105	-0.34487	0.845612
Amn	1.04085	0.825171	1	1.28133	2.84818	0.619124
Amn1	3.7455	-0.489222	1	3.47629	-1.76829	0.540129
Amot	2.50578	-1.29879	1	2.88523	-0.743193	0.878597
Amotl1	5.80835	-0.0441509	1	5.55617	-0.758743	0.140707
Amotl2	5.62976	0.896379	1	5.36947	0.571944	0.60914
Ampd1	1.16739	1.95066	1	1.31773	3.01455	0.619124
Ampd2	3.80881	0.0829522	1	4.11903	0.548063	0.600718
Ampd3	5.30189	0.679199	1	5.32992	0.77021	0.387241
Amph	4.12171	-0.037815	1	3.44049	-2.54851	4.96557e-05
Amt	1.8303	4.19741	1	1.78704	4.44035	0.0102603
Amtn	1.08581	1.32124	1	1.05832	1.14431	1
Amy1	1.24572	-1.86413	1	1.42912	-0.923526	1
Amy2a1	0.989896	0	1	0.995656	0	1
Amy2a2	0.989896	0	1	0.995656	0	1
Amy2a3	0.989896	0	1	0.995656	0	1
Amy2a4	0.989896	0	1	0.995656	0	1
Amy2a5	0.989896	0	1	0.995656	0	1
Amy2b	0.989896	0	1	0.995656	0	1
Amz1	1.79507	4.11222	0.944185	1.37993	3.26394	0.392051
Amz2	4.65974	-0.150946	1	4.52201	-0.670944	0.383292
Anapc1	4.66953	-0.34941	1	4.97427	-0.00392298	1
Anapc10	5.05071	-0.530456	1	5.63517	0.242701	1
Anapc11	9.17497	-1.31834	0.615411	9.20868	-2.5837	8.72214e-14
Anapc13	8.04107	-0.598669	1	8.09798	-0.984948	0.0609926
Anapc15	5.05839	-0.0167098	1	5.00849	-0.342744	1
Anapc16	5.40369	-0.85501	1	5.58505	-0.988833	0.270273
Anapc2	4.0837	0.0214744	1	4.2942	0.293143	1
Anapc4	4.11354	-0.127714	1	4.31168	0.0356331	1
Anapc5	6.83715	0.218121	1	6.53086	-0.481806	0.361544
Anapc7	2.5658	2.62265	0.944185	2.78403	2.9943	0.007618
Ang	5.3894	0.75223	1	4.922	0.0270588	1
Ang2	0.989896	0	1	0.995656	0	1
Ang4	1.38976	3.0133	1	1.01442	0.438534	1
Ang5	0.989896	0	1	0.995656	0	1
Ang6	0.989896	0	1	0.995656	0	1
Angel1	1.16496	1.93569	1	1.18961	2.33956	0.840679
Angel2	2.75471	-0.184301	1	3.12395	0.562633	1
Angpt1	5.36757	-0.292718	1	5.10597	-1.24467	0.110796
Angpt2	3.07175	-1.80587	0.955	3.85902	-0.350883	1
Angpt4	1.09032	1.35622	1	1.17074	2.21754	1
Angptl1	1.35644	2.85992	1	1.17968	2.27553	1
Angptl2	3.40263	0.187842	1	4.07913	1.29696	0.0241633
Angptl3	2.04357	4.60091	1	1.84466	4.56739	0.0653094
Angptl4	4.8918	2.44152	0.228287	4.8038	2.58754	0.000393025
Angptl6	2.37002	5.17877	0.692306	2.02048	4.92249	0.00104237
Angptl7	2.13206	1.72068	1	1.86574	1.28227	0.875397
Angptl8	1.34294	2.79788	1	1.65617	4.12216	0.0637998
Ank	3.37663	2.55126	0.494225	2.6757	1.65454	0.123338
Ank1	1.475	-0.804612	1	1.51107	-0.172439	1
Ank2	1.46948	-1.20531	1	1.72534	-0.060347	1
Ank3	3.40387	0.841144	1	3.29085	0.687862	0.490173
Ankar	0.989896	0	1	1.00777	0.300684	1
Ankdd1a	1.03171	0.738537	1	1.1085	1.72309	1
Ankdd1b	5.64747	2.22768	0.210385	5.69768	2.50852	7.96198e-05
Ankef1	1.12702	1.67019	1	1.11677	1.79958	1
Ankfn1	2.52248	5.40475	0.13371	1.9268	4.74356	0.00266586
Ankfy1	4.60208	1.22549	0.596858	3.99028	0.393842	0.917444
Ankhd1	5.24384	0.309248	1	5.29625	0.323945	0.948772
Ankib1	5.09083	-0.392684	1	5.00783	-0.963739	0.0223504
Ankk1	0.989896	0	1	1.03194	0.769041	1
Ankle1	1.1295	1.68711	1	1.44661	3.50558	0.191682
Ankle2	3.86877	1.38751	0.736462	4.28794	2.0346	9.76381e-05
Ankmy1	1.17369	1.9895	1	1.18096	2.28511	1
Ankmy2	3.53756	-0.837504	1	3.84105	-0.569742	0.864108
Ankra2	3.9182	-0.743448	1	3.85769	-1.68775	0.255868
Ankrd1	5.66759	0.868148	1	5.44552	0.558048	0.834213
Ankrd10	2.6687	0.260003	1	3.17961	1.21568	0.540939
Ankrd11	5.92119	-0.360898	1	6.15188	-0.198682	0.909592
Ankrd12	4.97136	-1.06943	0.398559	5.28008	-1.00575	0.0751709
Ankrd13a	5.97512	-0.662176	0.88305	5.94318	-1.30335	2.10499e-05
Ankrd13b	2.18525	-0.142205	1	2.52159	0.569188	1
Ankrd13c	5.08248	-0.370235	1	4.91432	-1.13517	0.0968816
Ankrd13d	1.46616	3.25534	1	1.74668	4.34392	0.017059
Ankrd16	2.65622	0.21477	1	3.56805	1.7087	0.520816
Ankrd17	5.75953	0.26189	1	5.63201	-0.0563348	1
Ankrd2	1.07974	1.27313	1	1.13405	1.94399	1
Ankrd22	0.989896	0	1	1.07603	1.3968	1
Ankrd23	3.16354	0.910416	1	3.34031	1.3321	0.552439
Ankrd24	1.7664	1.52509	1	1.56559	1.14292	0.977985
Ankrd26	2.57353	-0.723586	1	2.80303	-0.463901	0.964512
Ankrd27	3.57407	-0.0114824	1	3.6892	0.054316	1
Ankrd28	2.53248	-0.502821	1	3.11814	0.584854	0.850555
Ankrd29	2.21048	-2.05809	0.861265	2.53956	-1.56853	0.279464
Ankrd31	0.989896	0	1	1.00105	0.146531	1
Ankrd33	0.989896	0	1	0.995656	0	1
Ankrd33b	4.39446	0.142449	1	3.78028	-1.53703	0.347575
Ankrd34a	0.989896	0	1	1.15055	2.07404	1
Ankrd34b	1.04103	0.826819	1	1.01702	0.490487	1
Ankrd34c	0.989896	0	1	1.02276	0.615567	1
Ankrd35	1.12629	1.66538	1	1.16116	2.14969	1
Ankrd36	0.989896	0	1	0.999114	0.0908282	1
Ankrd37	1.57014	3.5613	1	2.6293	5.92855	0.00238456
Ankrd39	2.74895	1.01668	1	2.84864	1.29995	0.739693
Ankrd40	7.70671	-1.0863	0.415326	7.69746	-2.1425	6.60624e-08
Ankrd40cl	1.16936	1.96297	1	1.28225	2.85336	0.619124
Ankrd42	1.9188	0.156216	1	1.98762	0.386329	1
Ankrd44	4.97013	0.307879	1	4.99725	0.297845	0.920981
Ankrd45	1.07904	1.26685	1	1.32178	3.03032	0.619124
Ankrd46	3.81758	-0.714204	1	3.91042	-1.14751	0.813437
Ankrd49	4.12037	1.69094	1	3.76856	1.25922	0.840679
Ankrd50	3.91946	-0.501061	1	3.94141	-0.896723	0.325203
Ankrd52	3.80115	1.28404	0.920341	4.22636	2.07272	0.00489665
Ankrd53	0.989896	0	1	1.02749	0.707863	1
Ankrd54	3.64242	-0.634854	1	3.96488	-0.387397	1
Ankrd55	1.55584	3.5103	1	1.23972	2.63615	0.840679
Ankrd6	1.61844	1.13745	1	1.30585	0.325993	1
Ankrd60	1.09014	1.35484	1	0.995656	0	1
Ankrd61	1.08121	1.28375	1	1.29366	2.90398	0.619124
Ankrd63	1.08798	1.33805	1	1.0062	0.275911	1
Ankrd65	1.48748	3.32601	1	1.3352	3.08771	0.460264
Ankrd66	1.32708	2.75442	1	1.65182	4.11643	0.0602906
Ankrd7	0.989896	0	1	1.01342	0.436453	1
Ankrd9	1.3484	2.83998	1	1.42325	3.42558	0.248123
Anks1	4.85419	0.18759	1	4.82104	0.0281654	1
Anks1b	1.64102	-1.37785	1	1.68696	-2.19765	0.582704
Anks3	2.84094	0.140406	1	2.98824	0.460161	1
Anks4b	4.09434	2.12206	1	2.66579	-0.0918374	1
Anks6	2.35199	-0.904807	1	2.59412	-0.702056	1
Ankub1	1.21693	2.24049	1	1.26835	2.7822	0.619124
Ankzf1	2.75655	-0.552058	1	3.29902	0.352738	1
Anln	2.46084	-0.358105	1	3.02042	0.704574	0.81621
Ano1	3.52903	0.614393	1	4.22956	1.79612	0.0129793
Ano10	3.64459	0.135844	1	3.80995	0.321615	1
Ano2	0.989896	0	1	1.0138	0.445922	1
Ano3	0.989896	0	1	1.00264	0.184353	1
Ano4	0.989896	0	1	1.02197	0.603857	1
Ano5	1.47417	-3.66375	0.8182	1.71491	-4.15895	0.299021
Ano6	5.3393	0.126889	1	5.91286	0.956644	0.0918092
Ano7	1.04085	0.825171	1	1.09263	1.56588	1
Ano8	1.65646	3.78996	0.985274	1.71366	4.27661	0.0278477
Ano9	1.24835	2.4031	1	1.46024	3.55909	0.165742
Anp32a	7.86638	0.843386	0.44891	7.3893	0.163906	1
Anp32b	11.0203	0.876573	0.615563	10.8773	0.738141	0.0193052
Anp32e	6.32395	0.712638	1	6.40403	0.849825	0.384483
Anpep	4.56813	1.10975	0.919236	5.53265	2.48273	2.40283e-05
Antkmt	3.54214	-0.721173	1	4.4333	0.7208	0.910155
Antxr1	5.77215	0.0606735	1	5.64002	-0.349274	0.643299
Antxr2	3.9764	-0.294118	1	4.31779	0.120446	1
Antxrl	1.33721	2.79973	1	1.08186	1.45627	1
Anxa1	6.23857	0.543355	1	6.82417	1.37016	0.00809921
Anxa10	0.989896	0	1	0.995656	0	1
Anxa11	5.58932	0.10983	1	5.85225	0.408532	0.919469
Anxa13	0.989896	0	1	1.01278	0.404769	1
Anxa2	7.98155	0.435661	1	8.12606	0.627545	0.109965
Anxa2r1	1.32708	2.75442	1	2.11363	5.09662	0.00174313
Anxa2r2	1.0905	1.3576	1	1.31124	2.97516	0.619124
Anxa3	5.97189	0.545542	1	6.52032	1.35365	0.0279744
Anxa4	6.31883	2.17848	0.00924453	6.35888	2.43786	8.46913e-08
Anxa5	9.22167	-0.472679	1	9.07548	-1.25776	9.82918e-05
Anxa6	7.06025	-0.157814	1	6.85004	-0.865414	0.00826467
Anxa7	6.25823	0.198176	1	6.33141	0.226292	1
Anxa8	3.84466	-0.169199	1	4.29368	0.463647	0.907477
Anxa9	1.74441	-0.79531	1	2.17895	0.45092	1
Aoah	2.39674	5.2061	0.557765	3.0946	6.56447	2.68177e-08
Aoc1	1.43613	-0.00690771	1	1.91971	1.80862	0.344954
Aoc1l1	0.989896	0	1	0.995656	0	1
Aoc1l2	0.989896	0	1	0.995656	0	1
Aoc1l3	0.989896	0	1	0.995656	0	1
Aoc2	1.97184	-1.29131	1	2.30646	-0.50151	1
Aoc3	1.95662	-0.625016	1	1.92125	-1.02358	0.8878
Aopep	2.66067	3.31274	0.588929	2.99636	4.15798	3.74729e-06
Aox1	3.26044	-1.36616	0.777441	3.71443	-0.869649	0.195585
Aox2	0.989896	0	1	1.0006	0.134639	1
Aox3	4.50683	-0.441191	1	4.39241	-1.14856	0.0801167
Aox4	0.989896	0	1	1.03691	0.864437	1
Ap1ar	4.29696	-1.49507	0.515031	4.76716	-1.13851	0.0386036
Ap1b1	4.37739	0.041797	1	4.61475	0.348317	0.87958
Ap1g1	5.62155	-0.756864	0.913095	5.90487	-0.622589	0.0889125
Ap1g2	3.86755	1.48604	0.866572	4.01658	1.92383	0.0660754
Ap1m1	6.75956	-0.0115027	1	6.9003	0.0672827	1
Ap1m2	3.32769	2.10937	1	2.84968	1.496	0.619124
Ap1s1	4.36079	0.306135	1	4.79947	0.951908	0.583355
Ap1s2	3.4037	-0.613487	1	3.6857	-0.360419	1
Ap1s3	2.00054	-0.223755	1	2.57876	1.15395	0.836451
Ap2a1	4.78856	0.411262	1	5.35397	1.24989	0.03873
Ap2a2	5.37349	-0.419961	1	5.50949	-0.472167	0.376835
Ap2b1	6.10273	-0.468438	1	6.11006	-0.854045	0.020889
Ap2m1	7.23446	0.0958072	1	7.26807	0.031869	1
Ap2s1	6.03098	0.299768	1	6.20719	0.515509	0.567169
Ap3b1	5.59403	0.587406	1	5.41749	0.319123	0.631753
Ap3b2	0.989896	0	1	1.00628	0.275647	1
Ap3d1	6.04906	0.531536	1	6.15548	0.697051	0.0501752
Ap3m1	4.20406	0.645944	1	4.0726	0.507024	0.984184
Ap3m2	3.83345	1.24588	1	4.0569	1.70343	0.174326
Ap3s1	4.30545	-1.22829	0.985802	4.50949	-1.47978	0.0724002
Ap3s2	4.20721	0.749812	1	4.2361	0.88643	0.376589
Ap4b1	2.0429	-0.397504	1	2.60649	0.899847	0.840679
Ap4e1	2.97131	0.315385	1	3.16123	0.659913	0.706829
Ap4m1	2.90971	0.1679	1	3.01214	0.237437	1
Ap4s1	3.8747	0.863348	1	3.34682	-0.0294465	1
Ap5b1	3.34109	0.036834	1	3.6078	0.37793	1
Ap5m1	3.02427	-0.812251	1	2.92799	-1.78219	0.29174
Ap5s1	2.7988	1.49898	1	3.62868	2.84985	0.00156997
Ap5z1	3.94922	1.3989	1	3.47463	0.914131	0.373547
Apaf1	3.39673	0.826817	1	3.6083	1.24953	0.0334189
Apba1	2.34664	0.270412	1	2.3645	0.0439673	1
Apba2	2.22123	-2.62299	0.793184	2.41044	-4.04715	4.55338e-05
Apba3	4.99048	-0.837644	1	5.1733	-0.955469	0.138382
Apbb1	4.86118	-0.188188	1	4.75339	-0.733471	0.631596
Apbb1ip	6.39339	1.40592	0.197525	6.07747	1.11649	0.0119382
Apbb2	6.07627	-0.321187	1	6.18886	-0.407172	0.56984
Apbb3	2.25767	4.98914	0.578032	2.30319	5.42822	8.19167e-05
Apc	5.30816	-0.43453	1	5.40771	-0.581638	0.308594
Apc2	1.57428	0.596305	1	1.32299	-0.516081	1
Apcdd1	2.81378	-0.591222	1	3.27995	0.193272	1
Apcs	0.989896	0	1	1.06482	1.26092	1
Apeh	4.29685	0.257245	1	4.48418	0.512812	0.435619
Apela	0.989896	0	1	0.995656	0	1
Apex1	4.64878	1.29661	0.776344	4.57724	1.33717	0.00644057
Apex2	2.50347	1.35028	1	2.69124	1.88939	0.0558708
Aph1a	5.82475	0.124986	1	6.13128	0.496249	0.818119
Aph1b	2.77219	-0.0105949	1	2.5412	-0.708646	1
Aph1c	3.14809	1.00856	1	2.87025	0.649143	1
Api5	5.63187	1.17022	0.929652	5.36111	0.89624	0.299763
Apip	4.88083	-0.0859887	1	4.68365	-0.77553	0.778931
Aplf	3.62621	-1.33185	0.957422	3.82961	-1.64084	0.20217
Apln	1.43336	3.16873	1	1.06429	1.21993	1
Aplnr	3.53572	1.48728	1	2.1557	-1.56108	0.407602
Aplp1	1.91114	-1.6136	1	2.10952	-1.63753	0.78597
Aplp2	6.57633	0.92465	0.960357	6.55442	0.984093	0.0124353
Apmap	3.4143	0.786778	1	3.6064	1.17876	0.879534
Apoa1	2.42417	5.24806	1	3.3095	6.83888	0.15235
Apoa2	1.18706	2.03991	1	3.33049	6.86656	0.0118526
Apoa4	0.989896	0	1	1.10748	1.71063	1
Apoa5	0.989896	0	1	1.11532	1.78219	1
Apob	1.16765	-2.01024	1	1.32632	-1.78132	0.750104
Apobec1	5.38933	1.74453	0.186757	5.39472	1.93035	0.000284168
Apobec2	1.28909	2.58998	1	1.23205	2.58842	0.840679
Apobec3	6.22116	1.30703	0.830163	6.62225	1.93409	0.000600901
Apobec4	1.03171	0.738537	1	1.03054	0.74636	1
Apobr	2.96101	1.85622	0.969905	3.26756	2.51603	0.0119382
Apoc1	5.1033	-0.408983	1	5.3795	-0.199114	1
Apoc2	3.583	0.913709	1	4.17296	1.91635	0.46558
Apoc2l	4.00651	1.48171	1	4.06262	1.76614	0.544509
Apoc3	1.5695	-4.92916	0.531002	2.65916	0.333537	1
Apoc4	1.03171	0.738537	1	2.64175	5.94659	0.229776
Apod	9.69715	5.1097	0.000135728	7.64237	3.28639	0.00166395
Apoe	7.96724	-0.226953	1	8.9801	1.16803	0.00826467
Apof	1.62814	3.71027	1	1.17725	2.26031	1
Apoh	1.43153	-4.47622	0.604836	1.95641	-1.39858	1
Apol10a	0.989896	0	1	1.04175	0.927392	1
Apol10b	1.64845	3.7713	1	2.23945	5.31877	0.000378161
Apol11a	1.16205	1.91793	1	1.01559	0.481358	1
Apol11b	2.00432	-1.29035	1	1.98612	-2.65511	0.556084
Apol6	7.0192	1.12261	0.991159	6.68198	0.735058	0.0390668
Apol7a	1.46867	3.25829	1	2.03736	4.96367	0.000808372
Apol7b	1.12096	1.62863	1	1.03562	0.850404	1
Apol7c	1.44729	-0.12121	1	1.37471	-0.660676	1
Apol7e	1.64933	0.411115	1	2.30339	2.03161	0.212119
Apol8	2.97041	1.71463	1	2.70423	1.38061	0.378654
Apol9a	3.89867	3.45693	0.781891	3.25661	2.79588	0.0548852
Apol9b	4.73719	8.08873	4.22189e-05	3.66301	7.26939	4.70521e-13
Apold1	1.31868	2.71427	1	1.57619	3.90907	0.155703
Apom	1.38473	2.98692	1	1.34733	3.14301	0.38584
Apon	1.07904	1.26685	1	1.21704	2.50837	0.840679
Apoo	2.34113	1.38692	1	2.63216	2.2437	0.195947
Apool	3.98456	1.37785	1	3.4905	0.766522	1
App	9.25082	0.310557	1	9.65125	0.883602	0.0258673
Appbp2	4.49736	-1.05357	0.807917	4.69996	-1.23527	0.00505176
Appl1	4.3157	-0.47663	1	4.50254	-0.415113	0.77773
Appl2	3.84628	0.0751477	1	4.14033	0.50274	0.915547
Aprt	4.70648	-0.162236	1	5.55632	1.02892	0.633635
Aptx	3.6583	0.973686	1	4.09765	1.69319	0.0894262
Aqp1	5.57425	2.27285	0.932139	5.21976	2.07696	0.226627
Aqp11	2.46073	-0.924901	1	2.64584	-0.734479	1
Aqp12	0.989896	0	1	0.995656	0	1
Aqp2	0.989896	0	1	0.995656	0	1
Aqp3	1.34042	2.81719	1	1.44355	3.50094	0.282434
Aqp4	1.26059	2.46005	1	1.45729	3.54779	0.179926
Aqp5	5.92513	1.01961	1	6.34553	1.67313	0.000958822
Aqp6	0.989896	0	1	1.01834	0.537298	1
Aqp7	1.03171	0.738537	1	1.01671	0.504398	1
Aqp8	0.989896	0	1	0.995656	0	1
Aqp9	1.72801	-0.164772	1	2.02176	0.581298	1
Aqr	4.72103	0.157653	1	4.68577	0.0192578	1
Ar	3.35587	-1.08896	0.924481	3.41032	-1.84788	0.0177179
Araf	5.66997	0.15125	1	5.73578	0.162332	1
Arap1	5.38724	0.240665	1	5.49053	0.350756	0.707376
Arap2	4.44036	-0.886899	0.917725	4.50426	-1.40991	0.00108739
Arap3	5.74976	-0.273168	1	5.5013	-1.18906	0.0207407
Arb2a	3.0075	-0.960036	1	3.6076	0.0796081	1
Arc	1.73126	0.203276	1	1.69017	-0.103691	1
Arcn1	5.84461	-0.514236	1	6.02406	-0.530323	0.223188
Areg	2.69392	5.64452	0.465605	2.83562	6.22079	1.4006e-07
Arel1	4.78505	0.473474	1	4.54871	0.00969999	1
Arf1	9.73828	-0.0949082	1	9.82635	-0.132809	0.951071
Arf2	5.17468	1.2607	1	5.59041	1.87592	0.444314
Arf3	7.22184	-0.568544	1	7.42848	-0.566317	0.397281
Arf4	5.35906	0.225655	1	5.43227	0.301937	1
Arf5	6.63037	-0.994994	0.417229	7.13321	-0.454758	0.251228
Arf6	6.7071	0.703086	1	6.90713	1.01317	0.161761
Arfgap1	4.19646	0.324147	1	4.39235	0.629619	0.840679
Arfgap2	4.58959	0.0177764	1	5.06513	0.667199	0.462944
Arfgap3	4.53658	0.539203	1	4.60497	0.613878	0.436948
Arfgef1	4.67241	0.398254	1	4.79537	0.548183	0.532492
Arfgef2	4.36284	1.05795	0.853244	4.56932	1.48446	0.0375638
Arfgef3	2.16478	4.83191	0.351758	2.83605	4.60091	6.84961e-06
Arfip1	4.28457	2.15884	0.465605	3.67882	1.52958	0.056015
Arfip2	3.50871	-1.54411	0.884758	4.15053	-0.559997	0.838078
Arfrp1	4.91404	0.062533	1	5.25938	0.464457	1
Arg1	2.56572	5.47357	0.70537	7.10843	10.9393	3.47185e-25
Arg2	3.64911	0.16133	1	4.02552	0.766407	0.844975
Arglu1	6.89781	0.524102	1	7.02608	0.709082	0.237098
Arhgap1	6.98763	-0.0255727	1	7.33044	0.403275	0.402612
Arhgap10	4.92951	-0.514758	1	4.87307	-1.13494	0.173845
Arhgap11a	2.33855	3.5222	0.708955	2.5141	4.06486	3.73573e-05
Arhgap12	3.5478	-0.0829149	1	3.59784	-0.192647	1
Arhgap15	3.43003	0.907395	1	3.8273	1.52389	0.388177
Arhgap17	5.10031	0.483176	1	5.19771	0.623881	0.253848
Arhgap18	4.0229	-0.369377	1	4.201	-0.344283	1
Arhgap19	1.89146	-0.210297	1	2.56092	1.31154	0.783539
Arhgap20	2.97728	-1.53396	0.814298	3.0473	-2.70929	0.00403818
Arhgap21	5.58878	-1.33515	0.211352	5.87655	-1.47417	9.00857e-05
Arhgap22	2.68429	3.38268	0.976204	1.94036	2.23847	0.0781079
Arhgap23	4.06724	0.127606	1	4.06615	-0.0305511	1
Arhgap24	4.50082	-0.978777	0.622469	4.72206	-1.09272	0.00817924
Arhgap25	4.98274	0.742291	1	4.89936	0.633487	0.61896
Arhgap26	4.61914	0.642706	1	4.56311	0.528467	0.936159
Arhgap27	4.37805	0.68485	1	4.45128	0.843079	0.1268
Arhgap28	2.6931	-1.00986	1	2.79837	-1.34277	0.534324
Arhgap29	6.08675	-0.860969	0.385049	6.09428	-1.54884	5.26597e-05
Arhgap30	5.52919	1.82559	0.30999	5.71339	2.25935	2.3037e-06
Arhgap31	6.90798	-0.205621	1	6.88442	-0.504145	0.195369
Arhgap32	3.82371	-1.03517	0.723676	3.93316	-1.49001	0.00489274
Arhgap33	2.94408	-0.88812	1	3.05467	-1.11853	0.435762
Arhgap35	5.45939	-0.711952	0.926289	5.53005	-1.09976	0.00220923
Arhgap36	0.989896	0	1	1.03957	0.910354	1
Arhgap39	3.29615	-1.06893	1	3.75558	-0.529201	0.960727
Arhgap4	3.47154	2.38481	0.332314	3.41845	2.4824	0.00410464
Arhgap40	1.61416	3.66886	1	1.29608	2.91597	0.619124
Arhgap42	3.56069	-0.319338	1	3.4949	-0.85581	0.304395
Arhgap44	4.27673	-0.469302	1	4.80258	0.225673	1
Arhgap45	5.20183	2.16	0.0567865	5.03788	2.19045	3.97984e-06
Arhgap5	4.33522	-0.751669	0.94785	4.42949	-1.10395	0.0671885
Arhgap6	3.74459	-0.69868	1	4.01192	-0.530783	0.816841
Arhgap8	5.02709	2.91708	0.178632	4.41992	2.44499	0.0911757
Arhgap9	3.58743	0.578921	1	3.82105	1.01868	0.145119
Arhgdia	10.0489	0.053439	1	10.1229	0.0385399	1
Arhgdib	8.39172	0.0545904	1	8.68467	0.404084	0.51608
Arhgdig	2.83263	-1.18127	1	3.04173	-1.19216	0.758353
Arhgef1	5.4249	0.387706	1	5.71587	0.827267	0.0784652
Arhgef10	4.4611	-1.18967	0.297125	4.42993	-2.53009	3.37272e-08
Arhgef10l	2.8242	1.49167	0.987207	2.8648	1.79432	0.0846875
Arhgef11	4.51251	-0.122922	1	4.51893	-0.274191	0.953203
Arhgef12	6.97187	-1.05918	0.227399	6.93301	-2.14489	3.56776e-09
Arhgef15	5.91113	-0.888712	0.69301	5.82356	-1.9362	2.61881e-05
Arhgef16	3.28159	3.49879	0.715107	3.24267	3.81633	3.15522e-05
Arhgef17	4.77866	0.198643	1	4.84674	0.251289	1
Arhgef18	3.78311	-0.30604	1	3.78888	-0.554942	0.61586
Arhgef19	1.81032	0.794349	1	1.79714	0.6452	1
Arhgef2	5.20886	-0.077664	1	5.45306	0.203042	1
Arhgef25	4.0993	-1.48061	0.466443	4.25885	-2.1926	0.00746209
Arhgef26	4.13708	-0.324836	1	4.6393	0.383644	0.682073
Arhgef28	3.02719	-0.917968	1	3.18045	-1.18682	0.269686
Arhgef3	6.4595	-0.791386	0.814358	6.40664	-1.57817	0.00953584
Arhgef33	1.03864	0.805051	1	1.0999	1.64411	1
Arhgef37	1.76364	4.03904	1	1.93357	4.75523	0.00322612
Arhgef38	3.86425	-0.485711	1	3.58754	-1.83476	0.0112512
Arhgef39	2.05335	4.6277	1	1.69908	4.23764	0.0265877
Arhgef4	1.65921	0.333327	1	1.54455	-0.428626	1
Arhgef40	3.82039	0.0144615	1	3.73431	-0.36882	0.95906
Arhgef5	4.81757	-0.459679	1	5.01525	-0.363704	0.707777
Arhgef6	4.12193	-1.21119	0.661298	4.61565	-0.608954	0.59065
Arhgef7	5.56933	-0.00023362	1	5.63802	-0.0237759	1
Arhgef9	2.4009	-1.29423	1	2.40043	-2.38497	0.00815513
Arid1a	6.30438	-0.135823	1	6.28514	-0.412931	0.387241
Arid1b	5.20006	-0.718659	0.858089	5.38105	-0.790141	0.0254621
Arid2	4.5284	-0.324351	1	4.77765	-0.095359	1
Arid3a	2.95319	1.57346	1	3.13132	2.04306	0.203654
Arid3b	2.91547	0.544091	1	3.03462	0.8066	0.431553
Arid3c	0.989896	0	1	0.995656	0	1
Arid4a	5.32597	0.324413	1	5.18324	-0.00364823	1
Arid4b	5.09093	0.502755	1	5.17343	0.644114	0.314823
Arid5a	5.40995	1.82311	0.133398	5.43675	2.06199	0.000834159
Arid5b	11.3515	-0.485527	1	10.9183	-2.48685	7.17649e-06
Arih1	5.61993	-0.061744	1	5.20914	-1.25771	0.00427665
Arih2	4.49231	1.02811	1	4.55288	1.20646	0.216956
Ark2c	1.67971	3.83726	1	1.15128	2.08143	1
Ark2n	4.01834	-0.502543	1	4.19715	-0.471642	1
Arl1	5.24314	2.15186	0.856037	4.73331	1.76158	0.342501
Arl10	2.3681	0.851235	1	2.51814	1.17743	0.69719
Arl11	2.54458	0.304249	1	2.76468	0.771584	1
Arl13a	0.989896	0	1	1.02952	0.740172	1
Arl13b	4.85208	-0.144551	1	4.86747	-0.336836	0.880874
Arl14	0.989896	0	1	0.995656	0	1
Arl14ep	3.26771	-0.727133	1	3.97228	0.444625	1
Arl14epl	0.989896	0	1	1.11765	1.80584	1
Arl15	4.91342	-0.479546	1	4.83314	-1.11182	0.0380255
Arl16	2.92371	0.881415	1	3.08304	1.16354	0.584524
Arl2	4.9604	-0.830064	1	5.18094	-0.805996	0.751699
Arl2bp	6.95483	-0.913425	0.97766	6.9085	-1.8249	0.000452259
Arl3	7.50818	0.00713213	1	7.19076	-0.813753	0.0711273
Arl4a	4.61053	-1.37936	1	5.0685	-0.928945	0.669056
Arl4c	3.42731	-0.870627	1	4.12811	0.278162	1
Arl4d	4.40584	0.922508	1	3.84033	-0.0989036	1
Arl5a	5.29441	-0.837854	1	5.24041	-1.77846	0.000381399
Arl5b	3.80511	-2.55548	0.180805	4.38769	-1.94244	0.00429907
Arl5c	2.22878	-0.369748	1	2.76439	0.800498	1
Arl6	1.81831	4.18719	1	2.10485	5.08158	0.00383366
Arl6ip1	6.51895	0.493426	1	6.17436	-0.154366	1
Arl6ip4	5.47955	0.926461	1	5.54518	1.10661	0.478853
Arl6ip5	7.03828	0.841441	1	7.30648	1.24769	0.212676
Arl6ip6	4.0546	0.169009	1	4.20256	0.369937	1
Arl8a	6.74724	-0.0960196	1	7.02274	0.226686	1
Arl8b	5.0067	-0.357146	1	5.03412	-0.618917	0.636244
Arl9	2.42373	2.9654	1	2.74567	3.53091	0.000160087
Armc1	3.5576	3.57678	0.572888	3.1062	3.41381	0.000181505
Armc10	3.70655	-0.0571377	1	3.61254	-0.488503	1
Armc12	0.989896	0	1	1.04235	0.948016	1
Armc2	2.2097	-2.03886	0.846779	2.54501	-1.72178	0.275872
Armc3	2.05096	0.957295	1	1.76958	0.400834	1
Armc5	3.53662	2.20568	0.717466	3.8076	2.81035	0.000581679
Armc6	1.33124	2.77439	1	1.34463	3.13223	0.387241
Armc7	3.09385	2.31751	1	3.05151	2.35474	0.0968545
Armc8	4.27066	-0.0966974	1	4.26398	-0.263231	1
Armc9	2.48559	-0.460195	1	2.79941	0.00529026	1
Armcx1	3.13543	-0.73662	1	3.20802	-1.03601	0.17296
Armcx2	2.75957	1.66502	1	2.39319	1.29673	0.355439
Armcx3	3.09365	0.0135929	1	2.96877	-0.41292	1
Armcx4	2.37666	0.231636	1	2.41581	0.50397	1
Armcx5	2.36489	1.02174	1	2.6676	1.77761	0.155703
Armcx6	1.55241	3.5005	1	1.73346	4.31553	0.0336025
Armh1	1.29728	2.62987	1	1.2661	2.77045	0.619124
Armh2	0.989896	0	1	1.05748	1.14457	1
Armh3	3.31641	-0.347064	1	3.58024	0.0550563	1
Armh4	1.5671	0.0631472	1	1.54844	-0.478051	1
Armt1	2.40765	-2.19709	0.799388	3.00365	-1.16141	0.822515
Arnt	5.88006	-0.141757	1	5.93626	-0.253917	0.914942
Arnt2	1.1295	1.68711	1	1.13822	1.98082	1
Arpc1a	6.64727	-0.902494	0.636285	6.57598	-1.96596	1.31501e-06
Arpc1b	6.9948	0.934408	0.564175	6.8022	0.743747	0.250135
Arpc2	10.095	-0.144364	1	10.2046	-0.153963	1
Arpc3	8.14516	0.192817	1	8.24803	0.248613	0.937731
Arpc4	5.71962	-0.0730138	1	6.24883	0.674048	0.652426
Arpc5	9.49677	1.07832	0.478341	9.31968	0.928801	0.0684946
Arpc5l	5.28969	-1.31352	0.519463	5.69155	-1.06887	0.207133
Arpin	5.32562	0.220745	1	4.86113	-0.809126	0.619124
Arpp19	7.48756	-0.900105	0.682887	7.86582	-0.655108	0.231749
Arpp21	0.989896	0	1	1.01072	0.374359	1
Arr3	1.07904	1.26685	1	1.13243	1.93244	1
Arrb1	6.64349	-0.166242	1	6.46089	-0.793256	0.0652104
Arrb2	7.31592	1.69554	0.298778	7.38277	1.98173	0.000232594
Arrdc1	3.73292	-0.026809	1	5.15397	2.00083	0.0106967
Arrdc2	2.65189	1.67692	1	2.73467	1.89648	0.328985
Arrdc3	7.32072	-0.63525	0.957422	7.04	-2.10816	3.23159e-08
Arrdc4	5.22422	-0.356783	1	5.27805	-0.544884	0.622611
Arrdc5	0.989896	0	1	1.09164	1.55766	1
Arsa	3.37664	4.14899	0.410354	3.10755	4.07738	9.57512e-06
Arsb	3.97474	0.853067	1	4.23427	1.32361	0.0321503
Arsg	1.15638	1.88219	1	1.72144	4.28792	0.0160158
Arsi	2.29281	5.0455	0.767859	1.60642	3.99344	0.0814092
Arsj	2.33702	1.62232	1	1.56074	-0.60604	1
Arsk	2.63737	-1.29192	1	3.07012	-0.6024	1
Art1	1.13151	1.70156	1	1.26756	2.77696	0.619124
Art2b	1.24818	2.40226	1	1.41651	3.40064	0.277499
Art3	4.38703	0.108216	1	4.60094	0.353486	1
Art4	2.74336	5.71944	0.604129	1.76677	4.38921	0.0177855
Art5	0.989896	0	1	1.08162	1.43441	1
Artn	1.67169	-0.175825	1	2.00271	0.884999	1
Arv1	2.82288	2.61036	1	3.18916	3.4477	0.000160728
Arvcf	2.76937	-0.260918	1	2.57227	-1.30264	0.19395
Arx	0.989896	0	1	0.995656	0	1
Arxes1	1.65967	3.7932	1	1.79675	4.46757	0.0177086
Arxes2	1.453	3.21906	1	1.72338	4.29368	0.0340084
As3mt	3.81409	1.56549	1	3.12399	0.599134	0.953905
Asah1	6.60873	0.118463	1	7.45636	1.30733	0.0153068
Asah2	3.38892	0.131687	1	3.15691	-0.492659	1
Asap1	5.25665	-0.112438	1	5.20706	-0.439193	0.514673
Asap2	4.16493	0.314514	1	4.26935	0.469654	0.944408
Asap3	3.93056	3.07728	0.022008	2.96696	2.06713	0.0543064
Asb1	1.54929	3.49384	1	1.86819	4.62012	0.0114894
Asb10	0.989896	0	1	1.01027	0.362942	1
Asb11	1.25642	2.44344	1	1.18803	2.32	0.840679
Asb12	0.989896	0	1	1.01774	0.519325	1
Asb13	5.49817	3.86661	0.00412391	4.05025	2.48104	0.012858
Asb14	1.48186	-1.00263	1	1.86725	0.321382	1
Asb15	1.32941	-3.07524	0.955	1.51345	-2.51286	0.57499
Asb16	0.989896	0	1	0.995656	0	1
Asb17	0.989896	0	1	0.995656	0	1
Asb18	0.989896	0	1	1.0241	0.647877	1
Asb2	2.87899	1.25128	1	2.31119	0.237711	1
Asb3	2.09336	-0.20413	1	2.17115	-0.101021	1
Asb4	1.40099	3.03592	1	2.14429	5.15321	0.00106795
Asb5	1.04085	0.825171	1	1.23329	2.60488	0.840679
Asb6	3.75694	-0.866777	1	4.39032	0.0400793	1
Asb7	3.1671	-1.43912	1	3.32854	-1.85097	0.24958
Asb8	3.29713	0.988156	1	3.30092	1.14321	0.666605
Asb9	0.989896	0	1	0.995656	0	1
Ascc1	4.16525	0.337681	1	4.00964	0.00594929	1
Ascc2	5.58134	0.364932	1	5.71198	0.553633	0.553105
Ascc3	4.14733	2.26391	0.127838	3.54419	1.73476	0.0678942
Ascl1	0.989896	0	1	0.995656	0	1
Ascl2	1.03171	0.738537	1	1.01124	0.391818	1
Ascl3	1.11827	1.60923	1	0.995656	0	1
Ascl4	0.989896	0	1	0.995656	0	1
Ascl5	1.03171	0.738537	1	0.995656	0	1
Asdurf	4.83916	0.463978	1	4.55806	-0.115432	1
Asf1a	4.94689	-0.759489	1	5.04367	-1.18065	0.515662
Asf1b	3.95494	1.16032	1	4.92166	2.60526	0.0528974
Asgr1	1.13575	1.73037	1	1.17275	2.22838	1
Asgr2	1.07904	1.26685	1	1.14045	1.99312	1
Ash1l	5.19691	-0.400861	1	5.31443	-0.477983	0.41016
Ash2l	4.18433	1.42286	0.61419	4.00659	1.29254	0.0213954
Asic1	1.08816	1.33943	1	1.10965	1.73764	1
Asic2	0.989896	0	1	1.39709	3.33249	0.301761
Asic3	0.989896	0	1	1.15638	2.11544	1
Asic4	1.04085	0.825171	1	0.995656	0	1
Asic5	1.18292	-3.27268	0.777233	1.32444	-3.37827	0.2378
Asl	3.78346	0.590027	1	4.37656	1.60155	0.13856
Asmt	0.989896	0	1	0.995656	0	1
Asns	3.61504	0.938425	1	3.68122	1.12331	0.0917699
Asnsd1	4.04959	0.767227	1	3.37297	-0.54297	0.840679
Aspa	1.90516	-1.52088	1	2.07295	-2.02201	0.338744
Aspdh	1.09014	1.35484	1	1.36618	3.21479	0.736054
Aspg	1.25216	2.42368	1	1.28421	2.85949	0.619124
Asph	5.13152	-0.387506	1	5.17734	-0.672875	0.523771
Asphd1	1.07904	1.26685	1	1.24052	2.6409	0.840679
Asphd2	0.989896	0	1	1.03879	0.89914	1
Aspm	1.31928	0.157914	1	1.94008	2.01306	0.178686
Aspn	3.51117	-2.43459	0.212795	4.02497	-2.2068	0.00145813
Asprv1	2.28308	-0.262813	1	2.21869	-0.68791	1
Aspscr1	4.04281	0.704073	1	4.56176	1.57833	0.0221049
Asrgl1	3.51294	-0.111748	1	3.61384	-0.0840631	1
Ass1	6.04304	1.97512	0.401485	5.66479	1.70587	0.00465209
Aste1	2.3897	0.36546	1	2.62628	0.965226	0.4034
Astl	0.989896	0	1	0.995656	0	1
Astn1	0.989896	0	1	1.02712	0.702894	1
Astn2	2.12326	0.613484	1	2.28425	1.00779	0.613961
Asxl1	3.95099	0.607789	1	4.33434	1.23403	0.136121
Asxl2	4.37113	-0.705546	1	4.79421	-0.204551	1
Asxl3	1.03407	-1.51762	1	1.20627	-0.0859122	1
Asz1	0.989896	0	1	1.0014	0.147981	1
Atad1	3.48641	0.248111	1	4.219	1.36946	0.0771301
Atad2	3.39163	-0.0519066	1	3.77277	0.565446	0.927496
Atad2b	3.71699	-0.542967	1	4.14195	0.00845559	1
Atad3a	3.64564	0.692207	1	3.82228	1.01434	0.490239
Atad5	2.19484	1.32865	1	2.29685	1.48959	0.142309
Atat1	4.038	0.243487	1	3.9842	0.0524645	1
Atcay	0.989896	0	1	1.08092	1.44871	1
Ate1	4.56414	0.61631	1	4.49975	0.517826	0.633755
Atf1	5.13671	-0.254472	1	5.3203	-0.145423	1
Atf1-ps	0.989896	0	1	0.995656	0	1
Atf2	6.56349	-0.636241	1	6.64739	-0.946435	0.0642221
Atf3	5.40459	2.47624	0.61419	5.08673	2.36883	0.095541
Atf4	7.58505	0.450015	1	7.2361	-0.202784	0.884303
Atf5	5.30842	-0.662752	1	5.06148	-2.15269	0.00275438
Atf6	4.57439	-0.0974354	1	5.15265	0.775091	0.751076
Atf6b	4.57957	2.45234	0.051204	4.54527	2.58385	1.64353e-06
Atf7	6.43829	-0.798753	1	6.62576	-0.925051	0.134045
Atf7ip	6.02726	-0.139104	1	5.98297	-0.478912	0.402324
Atf7ip2	1.07904	1.26685	1	1.04005	0.897781	1
Atg10	2.60254	0.0707605	1	3.17631	1.18716	0.551832
Atg101	4.34015	0.381118	1	4.09195	-0.1367	1
Atg12	4.49725	1.54468	1	4.54946	1.80098	0.314823
Atg13	3.993	-0.909687	1	4.29742	-0.706674	0.236854
Atg14	3.31879	-0.25631	1	3.45741	-0.110413	1
Atg16l1	3.347	0.778575	1	3.65946	1.26252	0.107226
Atg16l2	1.99732	-0.590343	1	2.28563	0.0778403	1
Atg2a	3.42941	-0.0589423	1	3.81907	0.525655	1
Atg2b	2.83251	0.643297	1	3.08065	1.15887	0.190944
Atg3	7.26047	-0.244176	1	7.20465	-0.624253	0.269192
Atg4a	4.03613	0.878059	1	3.60545	0.119479	1
Atg4b	4.0841	-0.950106	0.8038	4.50318	-0.448521	0.840679
Atg4c	3.43719	-0.0385303	1	2.91335	-1.973	0.451804
Atg4d	2.53795	2.20519	1	2.23058	1.77384	0.204677
Atg5	3.74609	-0.881569	1	4.46163	0.180911	1
Atg7	3.60012	0.860114	1	3.87144	1.32144	0.0127874
Atg9a	3.38843	2.04322	1	3.30487	2.18694	0.180065
Atg9b	1.10559	1.47075	1	1.20817	2.45913	0.840679
Atic	4.56978	-0.18472	1	4.87253	0.158049	1
Atl1	1.82144	-2.26254	0.969905	2.21951	-1.37796	0.712436
Atl2	4.37088	-0.274319	1	4.55372	-0.17399	1
Atl3	2.92286	1.96382	1	3.23694	2.5676	0.0744776
Atm	2.99781	0.341867	1	2.88717	0.0385341	1
Atmin	4.39041	0.649666	1	4.28764	0.525231	1
Atn1	5.82624	-0.147601	1	5.85497	-0.317835	0.565792
Atoh1	0.989896	0	1	0.995656	0	1
Atoh7	0.989896	0	1	0.995656	0	1
Atoh8	3.63045	0.715067	1	3.28588	0.0476794	1
Atosa	3.0826	-1.66972	0.610984	3.57021	-1.08767	0.100792
Atosb	3.84035	0.260086	1	4.32371	0.972263	0.294979
Atox1	8.07756	-0.533991	1	8.25197	-0.589195	0.151709
Atp10a	3.35577	2.8357	0.297617	2.84377	2.26466	0.0101876
Atp10b	1.08798	1.33805	1	1.08913	1.5331	1
Atp11a	5.65703	0.780936	1	5.74314	0.97041	0.0414519
Atp11b	3.12731	0.105849	1	3.52929	0.796317	0.572191
Atp11c	2.22707	1.33224	1	2.43944	2.06858	0.0393658
Atp12a	0.989896	0	1	0.995656	0	1
Atp13a1	3.43251	1.42863	1	4.42828	2.91117	0.00235328
Atp13a2	4.16698	1.77806	1	4.67795	2.64736	0.000363574
Atp13a3	4.65232	0.991493	0.896969	4.54921	0.91954	0.110818
Atp13a4	1.03171	0.738537	1	1.17618	2.25583	1
Atp13a5	0.989896	0	1	1.01914	0.550595	1
Atp1a1	6.90043	1.43684	0.30605	7.54456	2.36978	8.33026e-16
Atp1a2	4.36727	-0.542322	1	4.29611	-1.20473	0.0251295
Atp1a3	3.60692	3.15355	0.0863701	3.86271	3.83449	8.28138e-05
Atp1a4	1.03553	0.775949	1	1.00757	0.297746	1
Atp1b1	6.69935	1.41518	0.848157	7.16485	2.11457	0.00130537
Atp1b2	3.27205	1.53943	1	3.02229	1.17635	0.834603
Atp1b3	4.94294	0.239589	1	4.86603	0.0162337	1
Atp1b4	2.45867	5.32007	0.432765	1.57405	3.90535	0.0734704
Atp23	1.27501	-2.07357	1	1.90513	0.589672	1
Atp2a1	1.83483	4.20777	1	1.40598	3.36729	0.252587
Atp2a2	5.97319	0.999203	0.96176	6.31691	1.52832	0.00426638
Atp2a3	4.39702	0.545951	1	4.13454	0.10516	1
Atp2b1	5.67349	-0.0440237	1	5.98877	0.354419	0.600796
Atp2b2	2.27662	-0.323002	1	2.01656	-1.97971	0.41642
Atp2b3	0.989896	0	1	1.02681	0.697915	1
Atp2b4	3.1125	0.472098	1	3.85481	1.6266	0.00261015
Atp2c1	3.97571	1.01642	1	3.81876	0.89436	0.525371
Atp2c2	1.65127	0.295014	1	1.99392	1.18328	0.69719
Atp4a	0.989896	0	1	1.0124	0.416496	1
Atp4b	0.989896	0	1	0.995656	0	1
Atp5f1a	7.36627	0.0434065	1	7.54279	0.205173	0.985931
Atp5f1b	8.31981	0.00552278	1	8.47349	0.12535	1
Atp5f1c	6.83741	0.0276395	1	6.95154	0.0723361	1
Atp5f1d	6.07565	-0.261131	1	6.48211	0.240744	1
Atp5f1e	6.93435	-0.748871	1	7.09686	-0.938362	0.347724
Atp5if1	9.41751	-0.291417	1	9.87305	0.274689	0.492403
Atp5mc1	7.51751	0.350077	1	7.81592	0.723849	0.534683
Atp5mc2	6.90775	0.27569	1	7.06491	0.452024	0.365197
Atp5mc3	6.5387	0.305	1	6.65295	0.44088	0.600608
Atp5me	8.73211	0.271044	1	8.77805	0.282634	0.723548
Atp5mf	7.35504	0.571639	1	6.89849	-0.220559	1
Atp5mg	9.95916	0.220991	1	9.96897	0.144491	0.996226
Atp5mj	6.83335	-0.161357	1	7.00486	-0.110731	1
Atp5mk	7.92342	-0.703088	1	8.02302	-1.0428	0.0163108
Atp5pb	5.60914	-0.447129	1	5.68113	-0.697357	0.2378
Atp5pd	9.33749	-0.160724	1	9.36188	-0.34588	0.537228
Atp5pf	7.85935	-1.10241	0.337321	8.46583	-0.37014	0.437786
Atp5po	7.53835	0.157352	1	7.73347	0.379671	0.347859
ATP6	11.4525	-1.45612	0.428813	11.9887	-1.00018	0.168048
Atp6ap1	5.5921	0.513478	1	6.12087	1.27541	0.100535
Atp6ap1l	0.989896	0	1	0.995656	0	1
Atp6ap2	4.79609	1.46716	0.829549	4.80894	1.6463	0.0854913
Atp6v0a1	4.43479	0.278554	1	5.24734	1.4729	0.000634856
Atp6v0a2	4.50337	0.351694	1	4.80416	0.809188	0.567239
Atp6v0a4	1.7876	1.74694	1	1.89258	2.29324	0.139204
Atp6v0b	5.03502	1.30723	1	4.92234	1.30516	0.664867
Atp6v0c	8.72627	0.245685	1	9.05855	0.706926	0.235113
Atp6v0d1	5.51302	0.512743	1	5.5047	0.492401	0.66159
Atp6v0d2	4.90339	-0.502703	1	4.80919	-1.20214	0.0347785
Atp6v0e	7.12495	0.42215	1	7.22336	0.549567	0.403764
Atp6v0e2	4.15937	2.87875	1	3.3597	2.20507	0.246593
Atp6v1a	5.04333	0.49484	1	4.75219	-0.0353629	1
Atp6v1b1	1.75088	-0.651201	1	1.83062	-0.651595	1
Atp6v1b2	6.72087	-0.0591401	1	6.72673	-0.220981	1
Atp6v1c1	4.75157	-0.352717	1	4.92925	-0.280056	0.957672
Atp6v1c2	4.69085	-0.967753	1	4.63849	-2.05517	0.0123917
Atp6v1d	6.1768	0.800531	1	5.92368	0.491066	0.865306
Atp6v1e1	6.01052	0.420402	1	5.83908	0.109684	1
Atp6v1e2	0.989896	0	1	0.995656	0	1
Atp6v1f	7.34492	0.124518	1	7.38955	0.0874696	1
Atp6v1g1	7.43641	0.304127	1	7.5308	0.398048	0.621979
Atp6v1g2	1.32917	2.76389	1	1.93811	4.76411	0.00349934
Atp6v1g3	2.06517	4.65346	1	1.5427	3.81321	0.279228
Atp6v1h	3.56107	0.552064	1	3.40373	0.236665	1
Atp7a	3.64698	0.342875	1	4.00443	0.900976	0.327762
Atp7b	2.6508	-0.208107	1	3.12109	0.710616	0.656152
ATP8	7.98086	-2.36146	0.246464	8.69334	-1.64431	0.00437578
Atp8a1	4.84712	0.879671	1	4.91351	1.06786	0.120727
Atp8a2	1.25222	2.42252	1	1.20049	2.40525	0.840679
Atp8b1	2.89001	0.339694	1	3.32677	1.22429	0.219401
Atp8b2	3.79424	-0.189019	1	3.98892	0.00733951	1
Atp8b3	1.38856	2.98781	1	1.03044	0.760629	1
Atp8b4	2.41603	1.19587	1	2.93076	2.37149	0.00943744
Atp8b5	1.03864	0.805051	1	1.05174	1.0818	1
Atp9a	3.23644	-0.0718094	1	3.42918	0.123332	1
Atp9b	2.93204	1.41298	0.970775	3.20361	2.2133	0.000797889
Atpaf1	2.80336	1.94887	1	3.25416	2.8606	0.00178291
Atpaf2	4.44839	-0.43983	1	4.68833	-0.259502	1
Atpsckmt	1.37561	2.94625	1	1.86738	4.61032	0.00995792
Atr	1.92253	-0.378337	1	2.16746	0.263237	1
Atraid	5.60718	0.206669	1	5.78421	0.437531	0.853189
Atrip	2.75027	0.559264	1	2.91168	0.863391	0.633822
Atrn	2.87616	0.751882	1	3.03393	1.1686	0.362219
Atrnl1	3.23557	0.424979	1	3.48	0.806309	0.619124
Atrx	5.31484	-0.271288	1	5.68847	0.188155	1
Atxn1	4.21051	-0.813564	1	4.71136	-0.147446	1
Atxn10	5.9747	-1.19641	0.557765	6.21206	-1.41768	9.74802e-05
Atxn1l	5.25179	-0.317489	1	5.22985	-0.634169	0.470974
Atxn2	5.33293	-0.552381	1	5.57687	-0.439562	0.550428
Atxn2l	5.93459	-0.187439	1	6.49317	0.589449	0.3109
Atxn3	4.57342	0.80719	1	4.06074	-0.0279733	1
Atxn7	4.66288	-0.160276	1	4.80149	-0.117315	1
Atxn7l1	4.7425	-0.0812661	1	4.85526	-0.0746339	1
Atxn7l2	2.70623	0.732414	1	2.9611	1.22154	0.5195
Atxn7l3	5.11901	-0.525511	1	5.35847	-0.4078	0.568792
Atxn7l3b	6.84556	-0.0660322	1	6.82032	-0.318523	0.931407
AU015228	0.989896	0	1	0.995656	0	1
AU018091	0.989896	0	1	1.07931	1.4299	1
AU021092	4.03095	-0.692802	1	4.43441	-0.205947	1
AU022252	3.72182	0.688668	1	3.58154	0.428669	1
AU040320	3.36716	0.515654	1	3.95678	1.5155	0.015644
AU041133	1.38888	2.98939	1	1.37107	3.22347	0.384279
Auh	2.39561	0.529453	1	2.35673	0.317857	1
Aunip	1.32304	2.74006	1	1.54286	3.81456	0.140324
Aup1	6.88535	0.69173	0.988878	7.14886	1.12154	0.0100043
Aurka	2.42181	-0.454589	1	3.73907	1.75798	0.0473286
Aurkaip1	6.52641	0.615697	1	6.33897	0.317236	0.866679
Aurkb	2.51213	5.3822	0.759393	3.07264	6.53661	2.40881e-09
Aurkc	0.989896	0	1	0.995656	0	1
Auts2	3.42305	-0.383437	1	3.39535	-0.814382	0.567571
Aven	3.51798	1.596	1	2.47712	-0.22853	1
Avil	1.28719	-0.725377	1	1.46069	-0.225306	1
Avl9	4.4471	-0.143296	1	4.43335	-0.431607	0.840679
Avp	0.989896	0	1	0.995656	0	1
Avpi1	6.15427	-0.18337	1	6.49118	0.186598	1
Avpr1a	1.07904	1.26685	1	1.01143	0.392824	1
Avpr1b	0.989896	0	1	0.995656	0	1
Avpr2	1.03171	0.738537	1	1.24187	2.6476	0.840679
AW146154	1.67852	0.373219	1	1.69056	0.230604	1
AW209491	1.8585	1.37766	1	1.70792	0.774834	1
AW551984	1.20354	2.1612	1	1.04779	1.0345	1
AW554918	3.31079	-0.392516	1	3.51468	-0.212773	1
Awat1	0.989896	0	1	1.46522	3.57169	0.29901
Awat2	0.989896	0	1	1.04775	1.03048	1
Axdnd1	1.43197	-0.892676	1	1.49435	-1.31274	0.951073
Axin1	4.65796	0.544638	1	4.33792	-0.0711599	1
Axin2	3.3815	-0.991026	1	3.69601	-0.709549	0.389051
Axl	6.56356	2.19608	0.00610167	5.97872	1.69661	8.12223e-07
AY074887	1.07904	1.26685	1	1.17336	2.23937	1
AY358078	0.989896	0	1	1.00451	0.23494	1
AY761185	1.42034	3.08077	1	0.995656	0	1
Azgp1	1.07904	1.26685	1	1.20012	2.40443	0.840679
Azi2	5.59583	0.293859	1	5.26411	-0.411306	0.668608
Azin1	3.68061	0.0717222	1	3.85818	0.274769	1
Azin2	2.74027	0.261582	1	2.95256	0.570714	1
B020004C17Rik	0.989896	0	1	1.0133	0.436712	1
B020011L13Rik	0.989896	0	1	0.995656	0	1
B230219D22Rik	5.95491	-0.0903886	1	5.86349	-0.483148	0.659027
B230307C23Rik	1.98478	0.866109	1	2.19443	1.4043	0.303474
B2m	13.0323	1.93472	0.00355137	14.0492	3.28641	1.60438e-14
B3galnt1	3.61352	-1.84341	0.939551	4.00866	-1.78501	0.441086
B3galnt2	3.72361	-0.404089	1	3.4861	-1.48912	0.243095
B3galt1	1.73135	0.954371	1	1.73638	1.02055	0.833349
B3galt2	1.42699	3.12282	1	1.77231	4.40229	0.0116506
B3galt4	1.69073	0.867761	1	1.72262	1.1955	0.880263
B3galt5	0.989896	0	1	0.995656	0	1
B3galt6	1.93741	-3.96751	0.531002	2.66892	-1.25768	0.927778
B3galt9	0.989896	0	1	0.995656	0	1
B3gat1	1.03864	0.805051	1	1.17974	2.27481	1
B3gat2	1.07904	1.26685	1	1.25301	2.70325	0.840679
B3gat3	6.03967	0.396299	1	5.97307	0.220688	1
B3glct	2.74141	0.727904	1	2.82854	0.82005	0.862361
B3gnt2	4.27654	0.705832	1	4.42649	0.971562	0.290302
B3gnt3	4.07942	0.289393	1	4.86864	1.43678	0.579832
B3gnt4	1.35621	2.87663	1	1.34818	3.13827	0.38263
B3gnt5	1.83172	4.18011	1	1.53885	3.80213	0.101707
B3gnt6	1.21383	2.22867	1	1.02347	0.63373	1
B3gnt7	2.37221	0.455394	1	2.61933	0.946404	1
B3gnt8	1.60589	0.454732	1	2.06262	2.00686	0.17816
B3gnt9	2.03862	0.147025	1	2.35069	0.989932	0.92316
B3gntl1	2.23864	4.95695	0.97705	1.89375	4.66741	0.00499275
B430306N03Rik	3.91936	0.192409	1	3.92147	0.112598	1
B4galnt1	6.15953	0.582287	1	6.85096	1.54894	1.94132e-05
B4galnt2	0.989896	0	1	1.11232	1.75122	1
B4galnt3	0.989896	0	1	0.998428	0.0732339	1
B4galnt4	1.04103	0.826819	1	2.4274	5.62293	9.94476e-05
B4galt1	5.22254	-0.140569	1	5.59634	0.291887	1
B4galt2	3.95215	0.786088	1	3.65773	0.35368	1
B4galt3	4.74557	-0.1566	1	5.0477	0.183107	1
B4galt4	4.37207	0.0284465	1	3.86943	-1.54611	0.00722371
B4galt5	6.15815	2.74819	0.0515332	6.12466	2.99293	0.0337261
B4galt6	2.2213	-2.05546	0.702265	2.74725	-1.0026	0.647257
B4galt7	1.84564	4.22159	0.866572	2.04094	4.96717	0.00277167
B4gat1	1.70801	1.4725	1	2.20039	2.49597	0.114967
B9d1	4.16741	0.720023	1	3.95453	0.372865	1
B9d2	2.51409	-0.214109	1	3.32299	1.26856	0.828791
Baalc	1.03171	0.738537	1	1.10605	1.70581	1
Baat	1.03864	0.805051	1	1.2611	2.74544	0.619124
Babam1	5.77768	-0.0573675	1	5.76046	-0.267149	1
Babam2	4.97078	0.756053	1	4.97935	0.814889	0.179017
Bace1	3.76357	-0.721727	1	4.06961	-0.454564	0.640057
Bace2	3.48315	-3.19131	0.152819	4.1101	-2.77149	0.0664531
Bach1	5.5579	0.311133	1	5.3918	-0.0633329	1
Bach2	2.89339	1.12093	1	2.60667	0.58046	0.985931
Bad	4.31244	0.781262	1	4.00763	0.301783	1
Bag1	7.84729	-0.36978	1	7.56197	-1.51098	4.86758e-07
Bag2	1.72899	3.96453	1	1.7035	4.24983	0.0291056
Bag3	6.37789	0.573866	1	6.07634	0.076127	1
Bag4	3.05428	0.586732	1	3.30683	1.08443	0.619124
Bag5	4.59652	-1.17672	0.867309	4.95882	-0.979626	0.105601
Bag6	6.4327	-0.427492	1	6.62477	-0.38282	0.470502
Bahcc1	2.93719	1.28478	1	2.43386	0.472788	1
Bahd1	4.02543	0.640974	1	4.10716	0.754166	0.619124
Baiap2	5.07993	1.24045	0.923367	5.40049	1.79193	0.0123021
Baiap2l1	4.24076	-0.126836	1	4.80886	0.750681	0.444303
Baiap2l2	1.22225	2.27937	1	1.04793	1.03341	1
Baiap3	1.77138	2.43189	1	1.76758	2.79655	0.0746983
Bak1	6.63366	1.26389	0.275955	7.18963	2.09235	3.88854e-08
Bambi	3.39469	0.730174	1	3.11624	0.334242	1
Banf1	6.80119	-0.38783	1	6.72346	-0.886024	0.348566
Banf2	1.03171	0.738537	1	0.995656	0	1
Bank1	2.25843	-0.539284	1	2.16502	-1.15337	0.617471
Banp	3.61358	0.146996	1	3.42926	-0.336117	1
Bap1	4.36719	0.0465589	1	4.48586	0.151861	1
Bard1	1.77975	4.08135	0.856737	2.13251	5.13194	0.00418489
Barhl1	1.03171	0.738537	1	1.03652	0.858035	1
Barhl2	0.989896	0	1	0.995656	0	1
Barx1	0.989896	0	1	0.995656	0	1
Barx2	2.03816	4.59523	1	1.62874	4.05353	0.0536008
Basp1	1.95424	4.44288	0.8182	2.18169	5.21989	0.000390926
Batf	4.67946	1.1288	1	4.56361	1.06645	0.495294
Batf2	5.91084	2.78794	0.180805	6.34606	3.48568	6.78919e-06
Batf3	1.68438	3.86762	1	2.96703	6.3969	6.77716e-06
Bax	6.43654	1.19214	0.715814	6.27122	1.09335	0.090983
Baz1a	4.81201	0.893942	0.845595	5.13997	1.44091	0.00412535
Baz1b	5.36011	0.642776	1	5.33361	0.62847	0.289587
Baz2a	5.23432	0.760877	0.926672	5.36233	1.0084	0.0959707
Baz2b	5.32594	-0.603713	1	5.58466	-0.442885	0.673308
Bbc3	1.73027	3.95921	1	2.03218	4.95113	0.00144937
Bbip1	4.35772	0.868697	1	3.82248	-0.0172398	1
Bbln	4.56614	0.320467	1	5.44765	1.59055	0.10894
Bbof1	1.91863	0.301014	1	2.2555	1.23632	0.396292
Bbox1	1.03171	0.738537	1	1.05663	1.14442	1
Bbs1	3.27013	-1.58049	1	3.80586	-0.814823	0.959317
Bbs10	1.15871	1.897	1	1.23969	2.63419	0.840679
Bbs12	1.3503	-3.1173	0.958769	1.76689	-1.03295	1
Bbs2	2.82018	1.89726	1	2.43424	1.24231	0.478853
Bbs4	2.65706	-2.00507	0.876804	3.2195	-0.935292	0.890596
Bbs5	1.1272	1.6714	1	1.48566	3.62598	0.170108
Bbs7	2.66173	-1.58294	0.79149	2.98806	-1.43847	0.0842567
Bbs9	5.15461	-1.46921	0.193079	5.26047	-2.57341	3.36341e-08
Bbx	4.9824	-0.0498801	1	4.97159	-0.246241	1
BC004004	5.2405	-0.236114	1	5.60898	0.21382	1
BC005537	5.94582	0.0242525	1	6.02007	-0.00173473	1
BC005624	6.15473	0.43276	1	5.93776	0.0433622	1
BC016579	1.23989	2.34125	1	1.05718	1.16107	1
BC024063	1.31735	0.975128	1	1.33488	0.735885	1
BC024139	1.04085	0.825171	1	1.05042	1.05966	1
BC028528	5.46502	0.603102	1	5.23564	0.219289	1
BC030500	1.43643	3.18138	1	1.14462	2.02957	1
BC031181	5.28865	0.248661	1	5.3795	0.370512	1
BC034090	1.90244	0.0449883	1	2.32782	0.954323	0.619124
BC035044	4.27142	-0.610867	1	3.92459	-2.34564	0.464807
BC037156	0.989896	0	1	0.995656	0	1
BC048507	0.989896	0	1	0.995656	0	1
BC048562	1.0905	1.3576	1	0.995656	0	1
BC048671	0.989896	0	1	0.995656	0	1
BC048679	0.989896	0	1	0.995656	0	1
BC049715	1.24199	2.36338	1	1.77297	4.40832	0.042523
BC051019	2.23232	-0.0414729	1	2.5895	0.894068	0.840679
BC051665	0.989896	0	1	0.995656	0	1
BC061237	0.989896	0	1	0.995656	0	1
BC107364	1.84683	4.24213	1	1.30385	2.95368	0.619124
Bcam	6.00776	1.16673	1	6.3593	1.75689	0.0571816
Bcan	1.49797	0.913685	1	1.27979	0.0675814	1
Bcap29	3.7352	-0.0210157	1	4.04169	0.360473	0.897135
Bcap31	5.58898	1.30835	0.856737	5.3232	1.08796	0.0835892
Bcar1	5.87071	0.526135	1	5.95539	0.662349	0.317066
Bcar3	3.73933	-0.465498	1	4.29204	0.309435	1
Bcas1	1.6136	-1.62829	1	1.94514	-0.888971	1
Bcas2	6.44543	0.45031	1	6.3967	0.359739	0.742052
Bcas3	4.57212	-1.0313	0.724728	4.92532	-0.783077	0.118142
Bcat1	1.5981	-3.02072	0.994206	2.0749	-1.30014	0.905904
Bcat2	3.70535	-0.583135	1	4.08558	-0.0889303	1
Bccip	7.04959	1.16252	0.556509	6.14217	-0.166344	1
Bcdin3d	1.53443	3.4607	1	1.84008	4.55568	0.00654229
Bche	1.26092	2.46608	1	1.43728	3.47209	0.259904
Bckdha	4.44922	-0.658266	1	4.81612	-0.256895	1
Bckdhb	2.44597	-1.4264	1	2.93705	-0.555946	0.965737
Bckdk	4.30281	0.501983	1	4.22638	0.423155	1
Bcl10	3.23175	2.69944	0.858293	3.5295	3.2333	0.00080912
Bcl11a	2.19481	-0.924638	1	2.58965	-0.218565	1
Bcl11b	1.72888	-1.92927	1	2.42483	0.0282982	1
Bcl2	4.39273	-0.766211	1	4.20698	-2.05009	0.123425
Bcl2a1a	3.35644	0.80955	1	3.10443	0.397487	1
Bcl2a1b	5.04278	0.493916	1	4.62853	-0.313789	1
Bcl2a1c	0.989896	0	1	0.995656	0	1
Bcl2a1d	3.93104	7.19824	0.00552565	3.18937	6.68575	2.79612e-09
Bcl2l1	5.5149	0.414888	1	5.45172	0.292255	1
Bcl2l10	0.989896	0	1	1.0381	0.892738	1
Bcl2l11	3.19658	-0.861397	1	3.98041	0.379493	1
Bcl2l12	4.38883	1.76357	1	4.18971	1.67351	0.29595
Bcl2l13	3.47138	4.27032	0.269589	2.68706	3.2837	0.000358912
Bcl2l14	3.00554	-1.40032	1	3.4445	-0.827884	1
Bcl2l15	1.03171	0.738537	1	1.09416	1.58999	1
Bcl2l2	2.87209	1.96849	1	2.77823	2.19967	0.235054
Bcl3	5.25257	1.50687	0.702265	4.97488	1.30344	0.463578
Bcl6	6.11492	-0.0415059	1	6.01354	-0.427224	0.475207
Bcl6b	5.72996	-0.662908	1	5.66171	-1.40023	0.000540713
Bcl7a	3.4799	-0.651308	1	3.98599	0.152748	1
Bcl7b	7.02905	-0.296377	1	6.8943	-0.939929	0.0137314
Bcl7c	4.45767	-0.178246	1	4.63025	-0.0437739	1
Bcl9	4.28394	-0.0180556	1	4.21595	-0.331242	1
Bcl9l	5.20873	0.0565318	1	5.13945	-0.241122	0.933128
Bclaf1	5.68719	0.303917	1	6.21287	1.05361	0.0017588
Bclaf3	1.91932	0.294373	1	2.42765	1.45941	0.273267
Bco1	1.04085	0.825171	1	1.02598	0.671883	1
Bco2	1.58248	-3.50089	0.496902	1.92526	-2.55729	0.187541
Bcor	3.72483	-0.584321	1	4.22291	0.138241	1
Bcorl1	3.4224	-0.328282	1	3.57525	-0.251388	1
Bcr	5.08238	0.0523243	1	4.98629	-0.293771	0.942426
Bcs1l	2.85354	-0.343769	1	2.78703	-0.749816	1
Bdh1	3.17776	1.43828	1	2.91546	1.16281	0.553704
Bdh2	3.11675	-2.53445	0.532523	3.36382	-4.91307	0.00326165
Bdkrb1	2.76405	0.815075	1	3.02582	1.29365	0.6951
Bdkrb2	2.53233	3.10014	1	2.97003	3.70624	0.0101719
Bdnf	2.34891	0.65793	1	1.78773	-1.37507	0.894454
Bdp1	4.61384	0.0812587	1	4.52252	-0.224534	1
Bean1	1.12702	1.67019	1	1.24899	2.68528	0.840679
Becn1	5.3439	0.178523	1	5.31068	0.0195439	1
Becn2	0.989896	0	1	0.995656	0	1
Begain	1.37729	2.95062	1	1.22231	2.54227	0.840679
Bend2	0.989896	0	1	0.995656	0	1
Bend3	1.76386	0.509294	1	1.62797	0.176859	1
Bend4	1.59501	-2.34092	1	1.92057	-1.28288	0.842929
Bend5	1.52647	0.435509	1	1.78697	1.01529	0.730465
Bend6	1.3186	2.70803	1	1.19422	2.36706	0.840679
Bend7	2.92266	0.0633678	1	3.35353	0.774849	0.956359
Best1	1.95741	-0.203107	1	2.2076	0.343348	1
Best2	1.03171	0.738537	1	1.0091	0.336855	1
Best3	1.75447	0.165999	1	1.78658	0.407036	1
Bet1	4.62674	0.617709	1	4.11111	-0.375886	1
Bet1l	6.33724	-0.0874905	1	6.57105	0.152018	1
Bex1	1.26465	2.46011	1	1.82198	4.51933	0.0421886
Bex2	3.46226	0.862168	1	2.62906	-1.06727	0.992297
Bex3	6.90411	-0.411264	1	7.29438	0.0486567	1
Bex4	4.88589	-0.782976	1	4.98229	-1.14922	0.167724
Bex6	1.15638	1.88219	1	1.01928	0.534249	1
Bfar	2.96766	2.07931	1	3.17744	2.40617	0.00449364
Bfsp1	1.16584	-1.03556	1	1.20162	-0.49459	1
Bfsp2	0.989896	0	1	1.01151	0.389112	1
Bglap	0.989896	0	1	0.995656	0	1
Bglap2	0.989896	0	1	0.995656	0	1
Bglap3	0.989896	0	1	0.995656	0	1
Bgn	9.2187	-0.822622	0.722758	10.0508	0.341932	0.74443
Bhlha15	1.17998	2.02786	1	1.60718	3.99531	0.133059
Bhlha9	0.989896	0	1	0.995656	0	1
Bhlhb9	1.73152	-1.52628	1	1.87979	-1.75977	0.560086
Bhlhe22	0.989896	0	1	1.01706	0.507043	1
Bhlhe23	0.989896	0	1	0.995656	0	1
Bhlhe40	6.48685	1.1693	0.28243	6.66908	1.51588	9.93319e-05
Bhlhe41	2.29629	0.342224	1	2.31612	0.3972	1
Bhmt	1.14987	1.84112	1	4.92554	8.67883	0.0866278
Bhmt2	2.84223	5.85157	1	1.42385	3.42826	0.619124
Bicc1	6.9611	-0.690226	0.832856	6.85026	-1.6056	9.1066e-07
Bicd1	1.78507	-0.550529	1	2.20854	0.496044	1
Bicd2	4.57397	-0.230607	1	4.7439	-0.153524	1
Bicdl1	2.18488	-1.06342	1	2.43073	-0.917171	0.901864
Bicdl2	1.69347	1.32494	1	2.21293	2.663	0.0865823
Bicra	4.4362	-0.311998	1	4.47973	-0.531629	0.40524
Bicral	4.26422	-0.858479	0.747184	4.35152	-1.26995	0.00204084
Bid	3.91749	-0.235647	1	4.5007	0.621021	1
Bik	1.86066	4.26067	1	1.5071	3.70665	0.103892
Bin1	4.72294	-0.54736	1	5.03538	-0.242366	1
Bin2	5.07837	-0.367207	1	5.49107	0.15835	1
Bin3	4.57663	0.141959	1	5.12643	0.931035	0.206318
Birc2	4.94866	0.875331	1	4.6585	0.498666	0.801228
Birc3	6.76823	0.574456	1	6.15951	-0.523461	0.314871
Birc5	4.47848	1.35676	1	5.19305	2.43822	0.285154
Birc6	4.81323	-0.109706	1	5.10838	0.256222	1
Birc7	0.989896	0	1	1.03035	0.760246	1
Bivm	2.29255	-2.11999	0.500608	2.86301	-0.936243	0.54125
Blcap	3.36388	-1.24569	1	4.26787	0.280298	1
Blk	1.56992	0.00787877	1	1.52382	-0.405398	1
Blm	1.83759	0.392543	1	2.60346	1.90094	0.0339938
Blmh	4.86577	0.268873	1	4.88768	0.194348	1
Blnk	3.9443	-0.185859	1	3.90914	-0.495976	0.906059
Bloc1s1	7.21259	-0.14573	1	7.3658	-0.0860466	1
Bloc1s2	4.62071	0.199272	1	4.96073	0.599512	1
Bloc1s3	1.21264	2.21777	1	1.36074	3.20184	0.383238
Bloc1s4	1.59257	-0.84406	1	2.04833	0.565354	1
Bloc1s5	2.27839	-0.993864	1	2.76267	-0.041945	1
Bloc1s6	4.65144	0.659922	1	4.49493	0.424644	0.972114
Bltp1	3.43657	-0.41511	1	4.15455	0.737927	0.582825
Bltp2	5.28854	-0.151632	1	5.57008	0.194423	1
Bltp3a	2.65577	0.725855	1	3.09975	1.72118	0.236134
Bltp3b	4.30551	-0.0240356	1	4.61988	0.395818	0.642548
Blvra	4.60938	0.0710245	1	4.44	-0.436121	0.907477
Blvrb	6.61189	0.148547	1	7.07318	0.765189	0.269686
Blzf1	4.8596	0.458931	1	4.93528	0.538787	0.511196
Bmal1	4.13516	-0.422624	1	4.09975	-0.874622	0.367295
Bmal2	1.31927	2.70651	1	1.295	2.91049	0.619124
Bmerb1	0.989896	0	1	1.02006	0.571921	1
Bmf	3.60563	1.96019	1	3.41007	1.88042	0.0300309
Bmi1	5.38922	-0.362182	1	5.39797	-0.671614	0.237495
Bmp1	3.67698	1.13534	1	4.25809	2.01988	0.0197582
Bmp10	3.81336	0.572417	1	3.26564	-0.682765	1
Bmp15	0.989896	0	1	1.00614	0.274634	1
Bmp2	1.53177	3.44925	1	1.85051	4.58158	0.0164314
Bmp2k	5.53644	-0.263111	1	5.84192	0.0628393	1
Bmp3	3.67604	-1.55582	0.622469	3.87457	-2.23326	0.0082156
Bmp4	4.78547	0.76279	1	4.64696	0.626634	0.858035
Bmp5	5.50924	-0.963608	0.872119	5.67145	-1.2753	0.00528452
Bmp6	5.62522	-0.538154	1	5.3617	-1.85108	8.54929e-07
Bmp7	2.11531	-1.27458	1	2.22881	-1.87644	0.470502
Bmp8a	0.989896	0	1	1.04813	1.03362	1
Bmp8b	0.989896	0	1	1.20577	2.43975	0.840679
Bmper	2.95416	6.01273	0.218195	3.69881	7.31057	1.00436e-11
Bmpr1a	5.45697	-0.746355	0.934822	5.35675	-1.64516	0.010043
Bmpr1b	1.85307	-0.5395	1	2.26904	0.489117	1
Bmpr2	7.59789	-0.58981	0.958942	7.82385	-0.512161	0.427084
Bms1	4.34655	0.375097	1	4.27955	0.235207	1
Bmt2	4.36161	-0.100805	1	4.33956	-0.353933	0.840679
Bmx	2.75789	1.01776	1	2.1796	-0.220343	1
Bmyc	3.52757	2.85409	1	2.35083	1.20429	0.785901
Bnc1	1.42132	-0.566915	1	1.7686	0.648878	1
Bnc2	4.81903	-1.89296	0.164356	5.00114	-3.41383	6.5637e-12
Bnip1	3.07471	2.00273	1	3.01705	1.96456	0.266475
Bnip2	7.25723	-0.529462	0.953068	7.2393	-0.995461	0.00950546
Bnip3	6.05588	-0.638304	1	6.18005	-0.838699	0.358325
Bnip3l	6.0234	-0.644016	1	6.1295	-0.890649	0.0575929
Bnip3l-ps	6.39919	-0.390263	1	6.44414	-0.603949	0.471908
Bnip5	1.03864	0.805051	1	1.11185	1.74474	1
Bnipl	2.01726	-1.3764	1	2.34381	-0.986042	1
Boc	3.71264	-0.72518	1	4.36016	0.238625	1
Bod1	6.17515	-1.49876	0.065397	6.38279	-2.20778	6.79689e-05
Bod1l	4.85818	-0.648379	0.861213	5.02486	-0.739913	0.162712
Bok	3.80959	-1.07623	1	3.95543	-1.58214	0.15346
Bola1	5.21336	1.00317	1	5.28461	1.20358	0.0353108
Bola2	7.71588	-0.0705549	1	7.91102	0.126638	1
Bola3	4.83602	-1.14162	1	5.00052	-1.45935	0.254535
Boll	1.03171	0.738537	1	1.00367	0.202673	1
Bop1	4.17529	0.346211	1	4.54257	0.88628	0.440423
Bora	1.3874	-0.786956	1	2.07927	1.56405	0.363547
Borcs5	0.989896	0	1	1.12814	1.89281	1
Borcs6	2.41982	-0.0359429	1	2.7959	0.696369	1
Borcs7	5.70137	-0.557839	1	5.59353	-1.34576	0.00100668
Borcs8	6.6609	-0.602837	1	6.89649	-0.516947	0.581698
Bpgm	4.65624	-2.62917	0.494225	5.09034	-3.57199	0.000181553
Bphl	3.05331	-0.128425	1	2.99105	-0.544405	1
Bpi	0.989896	0	1	1.02571	0.673114	1
Bpifa1	6.87819	1.17016	1	6.59975	0.866511	0.543058
Bpifa2	1.1361	1.73274	1	1.05928	1.18329	1
Bpifa3	0.989896	0	1	0.995656	0	1
Bpifa5	0.989896	0	1	0.995656	0	1
Bpifa6	0.989896	0	1	0.995656	0	1
Bpifb1	6.96149	1.24542	0.842594	6.63496	0.907268	0.385839
Bpifb2	0.989896	0	1	1.04703	1.02443	1
Bpifb3	0.989896	0	1	0.995656	0	1
Bpifb4	0.989896	0	1	0.995656	0	1
Bpifb5	1.48688	3.32538	1	1.51307	3.72469	0.144788
Bpifb6	0.989896	0	1	1.00677	0.287653	1
[truncated: 20,763 more rows]
