# Supplementary material for: SARS-CoV-2 virus infection of Peromyscus leucopus demonstrates that infection tolerance is not limited to agents for which deermice are reservoirs
Source: bioRxiv. 2026 May 3:2026.03.13.711660. Originally published 2026 Mar 15. Preprint. [Version 2] doi: 10.64898/2026.03.13.711660 (PMC13060924; doi:10.64898/2026.03.13.711660)
Supplement: Supplement 6 [file media-6.xlsx]

## Sheet: Sheet1
Table S5. Differences in transcription of coding sequences in lungs between controls and SARS-CoV-2-infected P. leucopus on either days 3 and 6
gene	day 3 log10 mean counts per million (CPM)	day 3 log2 fold change	day 3 false discovery rate (FDR) p value	day 6 log10 CPM	day 6 log2 fold change	day 6 FDR p value
6330403K07Rik-like	7.12996	-0.122132	1	7.0541	-0.30396	1
a	0.998781	0	1	0.995694	0	1
A2ml1	3.04491	-0.493895	1	3.2172	0.245846	1
A3galt2	0.998781	0	1	0.995694	0	1
A4galt	2.67566	2.19657	0.269046	1.96349	0.115367	1
A4gnt	0.998781	0	1	0.995694	0	1
Aaas	4.67895	-0.00226426	1	4.62089	-0.117704	1
Aacs	6.09915	0.65191	0.701136	5.86265	0.10795	1
Aadac	1.69716	1.75097	1	1.26808	-2.55838	1
Aadacl3	0.998781	0	1	0.995694	0	1
Aadat	3.0585	-0.233148	1	2.99534	-0.440489	1
Aagab	5.49397	-0.0618196	1	5.458	-0.100726	1
Aak1	6.27384	0.316724	0.476052	6.26185	0.354428	0.940546
Aamdc	5.0484	-0.253045	1	5.07778	-0.0859232	1
Aamp	7.45505	-0.130629	1	7.40256	-0.227768	1
Aanat	1.96775	0.309428	1	1.83669	-0.420211	1
Aar2	4.18081	0.0435315	1	4.07159	-0.256371	1
Aard	1.80581	-0.767261	1	1.90325	0.0277384	1
Aars1	7.08285	0.200535	0.563695	7.01536	0.0758433	1
Aars2	4.31354	0.123878	1	4.1953	-0.194691	1
Aasdh	3.28416	0.035156	1	3.22007	-0.143636	1
Aasdhppt	6.18891	-0.191929	1	6.14236	-0.272609	1
Aass	3.34569	-0.143195	1	3.25668	-0.443608	1
Aatf	4.33911	-0.244802	1	4.42969	0.133589	1
Aatk	6.57801	0.361151	0.431116	6.40715	-0.0623647	1
Abat	7.61419	0.0175377	1	7.57186	-0.0395158	1
Abca1	5.91121	0.260393	0.738979	5.81941	0.0731688	1
Abca12	0.998781	0	1	0.995694	0	1
Abca13	1.49969	-0.798287	1	1.49563	-0.813435	1
Abca2	6.34272	0.694428	0.132494	6.06473	0.0330524	1
Abca3	5.33508	0.621883	0.419038	5.09014	0.0295511	1
Abca4	2.05805	-0.446524	1	1.93423	-1.4882	1
Abca5	4.97711	0.0210655	1	4.99535	0.153547	1
Abca6	1.5011	0.844845	1	1.45517	0.610825	1
Abca7	3.70609	0.368433	1	3.5673	-0.0067539	1
Abca9	3.43826	-0.369083	1	3.33084	-0.811428	0.816546
Abcb1	3.36667	0.376037	1	3.42347	0.606407	0.906905
Abcb10	4.37399	0.079891	1	4.29034	-0.114962	1
Abcb11	1.05773	-1.00568	1	1.05462	-0.995093	1
Abcb4	3.01317	0.193889	1	2.96512	0.0892153	1
Abcb5	0.998781	0	1	0.995694	0	1
Abcb6	4.57352	-0.116276	1	4.55708	-0.0880208	1
Abcb7	5.40473	-0.0512423	1	5.36367	-0.110128	1
Abcb8	4.95597	0.106425	1	4.83612	-0.198245	1
Abcb9	4.87872	0.306905	0.874145	4.74004	-0.02905	1
Abcc1	4.42814	0.224821	1	4.32583	-0.0201102	1
Abcc10	2.76951	0.145625	1	2.65632	-0.264927	1
Abcc12	1.05775	1.57033	1	1.0545	1.59824	1
Abcc2	1.3205	0.779831	1	1.21779	-0.394397	1
Abcc3	1.27146	-0.760794	1	1.26831	-0.715832	1
Abcc4	2.75288	0.184108	1	2.67609	-0.0513047	1
Abcc5	5.64238	0.183041	1	5.622	0.197339	1
Abcc6	1.05737	-1.00538	1	1.11055	0.603142	1
Abcc8	4.33526	0.225356	1	4.28489	0.140162	1
Abcc9	2.0283	0.804665	1	1.99554	0.744339	1
Abcd1	3.0711	0.389745	1	2.96468	0.0892014	1
Abcd2	4.92939	-0.0523181	1	4.88869	-0.108585	1
Abcd3	6.13558	0.27805	1	6.02109	0.0120358	1
Abcd4	4.34797	0.173228	1	4.30797	0.127959	1
Abce1	6.2008	-0.161262	1	6.25644	0.0806491	1
Abcf1	5.48201	-0.0334306	1	5.55119	0.238375	1
Abcf3	6.28944	-0.112356	1	6.28356	-0.050923	1
Abcg1	5.60089	0.140427	1	5.47623	-0.171736	1
Abcg3	1.05773	-1.00568	1	1.16536	1.34275	1
Abcg4	4.69251	0.214982	1	4.60558	0.0294881	1
Abcg5	1.05751	1.56994	1	1.05521	1.59824	1
Abcg8	0.998781	0	1	0.995694	0	1
Abhd1	5.04029	-0.11598	1	4.97232	-0.273991	1
Abhd10	5.18925	-0.156119	1	5.1957	-0.0598156	1
Abhd11	5.41594	-0.0694197	1	5.34971	-0.207713	1
Abhd12	7.20235	0.0578064	1	7.13323	-0.0782082	1
Abhd12b	0.998781	0	1	0.995694	0	1
Abhd13	5.23994	0.0510663	1	5.30086	0.295228	0.940546
Abhd14a	4.71316	-0.191712	1	4.66416	-0.280007	1
Abhd14b	2.66042	0.165306	1	2.51764	-0.414993	1
Abhd15	2.05751	0.491702	1	1.96476	0.115375	1
Abhd16a	6.55718	0.0915785	1	6.42909	-0.238004	1
Abhd16b	1.05775	1.57033	1	1.0545	1.59824	1
Abhd17a	6.71823	0.0842142	1	6.56688	-0.338357	1
Abhd17b	5.65191	-0.228261	0.970903	5.68376	-0.0399464	1
Abhd17c	4.36227	0.127664	1	4.25472	-0.151803	1
Abhd18	4.09405	-0.0451337	1	4.03379	-0.187057	1
Abhd2	5.87812	0.234819	0.857422	5.79232	0.059564	1
Abhd3	7.1944	-0.271977	0.708626	7.159	-0.311966	0.819548
Abhd4	5.92846	0.244799	1	5.72637	-0.304614	0.983444
Abhd5	4.58193	0.705626	0.920806	4.30908	0.0195024	1
Abhd6	5.36823	-0.0793805	1	5.34612	-0.0735195	1
Abhd8	6.55652	-0.00255337	1	6.46136	-0.236343	1
Abi2	7.2737	0.21881	0.916233	7.27506	0.287556	0.89273
Abi3	1.80579	-0.0309477	1	1.83781	0.234087	1
Abitram	3.30846	0.121292	1	3.23137	-0.0921129	1
Abl1	5.05162	0.152467	1	4.96429	-0.0381563	1
Ablim1	5.22072	0.22354	1	5.13737	0.0407703	1
Ablim2	5.22087	0.436545	0.840377	5.05102	0.0199534	1
Ablim3	4.72415	-0.144043	1	4.75692	0.0338563	1
Abr	7.20572	0.22347	0.446826	7.19116	0.247682	0.769546
Abra	1.45771	-0.028726	1	1.40997	-0.461089	1
Abracl	4.92669	-0.122794	1	4.96743	0.069317	1
Abraxas1	2.29619	0.0267256	1	2.26806	-0.0329745	1
Abraxas2	4.7191	-0.130327	1	4.77854	0.120483	1
Abt1	5.0204	-0.0157762	1	4.95376	-0.153039	1
Abtb1	4.39501	0.0687754	1	4.33094	-0.0598205	1
Abtb2	2.96673	0.203208	1	2.80052	-0.418584	1
Acaa2	5.44091	-0.00489923	1	5.32336	-0.322328	0.980598
Acaca	5.86255	0.372107	0.857422	5.70147	-0.013586	1
Acacb	2.49932	0.915791	1	2.29285	0.259857	1
Acad10	3.8377	0.407995	1	3.64691	-0.142636	1
Acad11	3.68871	0.219053	1	3.51723	-0.32343	1
Acad8	4.44666	0.0649776	1	4.38477	-0.0562696	1
Acad9	5.41683	0.084022	1	5.34282	-0.0690317	1
Acadl	4.80908	0.492596	0.870295	4.56812	-0.147373	1
Acadm	5.3454	-0.0608355	1	5.28801	-0.18433	1
Acads	4.43597	0.0816328	1	4.26561	-0.446035	0.9406
Acadsb	5.21154	-0.0127289	1	5.17929	-0.0417575	1
Acadvl	5.7806	0.0329454	1	5.70571	-0.130468	1
Acan	2.41301	0.653449	1	2.29272	0.259861	1
Acap1	1.45813	-0.705724	1	1.4547	-0.653563	1
Acap2	5.7839	0.294251	0.567996	5.75099	0.269335	1
Acap3	5.33694	0.198907	1	5.28182	0.11992	1
Acat1	6.98062	-0.0644751	1	6.99806	0.0562904	1
Acbd3	4.59497	-0.12329	1	4.70126	0.281133	1
Acbd4	4.92224	-0.0273556	1	4.83279	-0.247654	1
Acbd7	4.17701	-0.010579	1	4.12772	-0.111383	1
Accs	2.90559	-0.130071	1	2.7494	-0.851026	0.998301
Acd	4.98987	0.102984	1	4.91341	-0.0668524	1
Ace2	1.73583	0.210218	1	1.6962	0.0270059	1
Acer1	0.998781	0	1	0.995694	0	1
Acer3	5.3109	0.499597	1	5.0865	-0.0462553	1
Ache	5.70152	0.136575	1	5.64292	0.0352582	1
Acin1	5.62387	-0.109849	1	5.69034	0.15967	1
Ackr1	3.12582	0.977546	0.393107	2.80296	0.0289763	1
Ackr2	1.96829	0.553291	1	1.86972	0.127202	1
Ackr3	3.89946	-0.145322	1	3.90528	-0.0538379	1
Ackr4	2.22168	-0.163227	1	2.19422	-0.247387	1
Acly	7.52708	0.689102	0.505027	7.24084	0.0196504	1
Acmsd	0.998781	0	1	0.995694	0	1
Aco1	4.76745	0.0301065	1	4.7179	-0.0673881	1
Aco2	7.01948	0.12759	1	7.00685	0.159482	1
Acod1	0.998781	0	1	0.995694	0	1
Acot1	4.12155	-0.027601	1	3.90973	-0.822797	0.742202
Acot11	5.57301	0.0712974	1	5.48898	-0.126692	1
Acot12	0.998781	0	1	0.995694	0	1
Acot13	5.89982	-0.0541268	1	5.82165	-0.238124	1
Acot6	1.501	0.844842	1	1.41023	0.24762	1
Acot7	7.471	-0.0325003	1	7.38775	-0.224264	1
Acot8	5.20689	-0.0488	1	5.09197	-0.364136	0.911844
Acot9	5.01057	-0.267646	1	5.03768	-0.09107	1
Acox1	6.71837	0.387191	1	6.52005	-0.0996256	1
Acox2	3.91871	4.4187	0.0309453	1.80165	0.0273764	1
Acox3	4.968	0.0873842	1	4.89296	-0.0660358	1
Acoxl	0.998781	0	1	0.995694	0	1
Acp1	6.49298	-0.13525	1	6.46634	-0.146604	1
Acp2	5.40212	-0.0782336	1	5.40503	0.00290655	1
Acp3	1.87185	1.70745	0.567252	1.49763	-0.167007	1
Acp4	3.10012	0.0205233	1	3.02361	-0.207016	1
Acp5	2.31979	-0.0321909	1	2.29187	-0.0918569	1
Acp6	3.74256	0.546254	1	3.51835	-0.0846732	1
Acp7	0.998781	0	1	0.995694	0	1
Acr	1.36795	0.457342	1	1.41075	0.873531	1
Acrv1	0.998781	0	1	0.995694	0	1
Acsbg1	6.87365	0.09315	1	6.69751	-0.403861	0.191379
Acsbg2	1.36759	-2.99656	1	1.36425	-2.98048	1
Acsf2	3.66714	0.20024	1	3.49551	-0.351	1
Acsf3	4.32641	0.103253	1	4.27376	0.00884968	1
Acsl1	5.94725	2.04358	0.0595997	4.96765	0.144058	1
Acsl3	7.40012	-0.0362341	1	7.44043	0.151173	1
Acsl4	5.60245	0.047756	1	5.59778	0.109053	1
Acsl5	4.69032	2.2908	0.0649054	3.69517	0.403762	1
Acsl6	7.42201	-0.0276855	1	7.42812	0.0598692	1
Acsm1	2.11107	2.59178	0.615006	1.41025	-0.461097	1
Acsm3	3.12657	0.338553	1	2.88615	-0.570565	1
Acsm4	1.96654	-1.15321	1	1.89983	-1.96109	1
Acsm5	3.79667	1.13377	0.0987997	3.32855	-0.130292	1
Acss1	5.1994	-0.132647	1	5.09128	-0.440408	0.777725
Acss2	5.38416	0.535562	0.796053	5.17745	0.0296526	1
Acss3	3.41333	0.0463429	1	3.17807	-0.950272	0.757226
Acta1	2.45819	0.114422	1	2.38835	-0.134947	1
Actb	11.184	-0.0346738	1	11.0979	-0.232017	1
Actbl2	0.998781	0	1	0.995694	0	1
Actc1	1.90425	0.516105	1	1.76731	-0.213857	1
Actg1	10.5136	-0.118074	1	10.4783	-0.153049	1
Actg2	2.05614	1.10048	1	1.76813	-0.213866	1
Actl10	2.14139	0.441916	1	2.05296	0.106095	1
Actl6a	4.27096	-0.13788	1	4.22399	-0.23558	1
Actl6b	5.91388	0.00951824	1	5.87711	-0.0276056	1
Actl7a	1.11391	0.564769	1	1.05422	-0.995091	1
Actl7b	0.998781	0	1	0.995694	0	1
Actl9	0.998781	0	1	0.995694	0	1
Actn1	5.57194	0.413027	0.5437	5.41661	0.043158	1
Actn2	3.77247	0.0275795	1	3.75165	0.0293845	1
Actn3	1.62305	-0.181923	1	1.53935	-0.975243	1
Actn4	5.98461	0.172881	1	5.88311	-0.0654677	1
Actr10	6.70749	-0.179932	1	6.71864	-0.068382	1
Actr1a	7.69215	0.000542587	1	7.67895	0.0365338	1
Actr1b	7.62767	0.0283539	1	7.54819	-0.147009	1
Actr2	7.99098	-0.0567696	1	7.97901	-0.018608	1
Actr3	7.59114	0.0490048	1	7.57504	0.0720533	1
Actr3b	6.37162	-0.0843918	1	6.34713	-0.0845247	1
Actr5	3.40274	-0.0538112	1	3.35194	-0.169335	1
Actr6	5.6326	-0.149814	1	5.63381	-0.0668701	1
Actr8	5.6796	-0.0664528	1	5.66828	-0.025829	1
Actrt1	0.998781	0	1	0.995694	0	1
Actrt2	0.998781	0	1	1.11083	2.33784	1
Actrt3	0.998781	0	1	0.995694	0	1
Acvr1	4.58869	0.219554	1	4.44369	-0.174314	1
Acvr1b	5.93252	0.128824	1	5.89389	0.0861547	1
Acvr1c	4.19086	-0.0649387	1	4.22676	0.124649	1
Acvr2a	5.52218	-0.141111	1	5.54986	0.0136023	1
Acvr2b	3.42362	0.204611	1	3.36206	0.0716821	1
Acvrl1	2.73462	0.32985	1	2.61869	-0.05608	1
Acy1	4.60301	0.0541456	1	4.56622	0.0136485	1
Acy3	4.51972	-0.0559985	1	4.37435	-0.531294	0.883941
Acyp1	5.02688	-0.0747168	1	5.04398	0.046953	1
Acyp2	5.25298	-0.14404	1	5.31252	0.116493	1
Ada	2.19332	1.34563	0.831721	1.86983	0.127208	1
Adad1	1.22152	0.7116	1	1.21874	0.759428	1
Adad2	1.36819	0.457336	1	1.36484	0.510323	1
Adal	2.62257	-0.117418	1	2.59946	-0.146305	1
Adam10	6.3059	-0.0290738	1	6.30028	0.0211376	1
Adam11	5.7792	0.285266	0.735027	5.6218	-0.10958	1
Adam12	1.54312	0.140283	1	1.5402	0.196197	1
Adam15	4.60914	0.267959	1	4.47911	-0.0577481	1
Adam17	4.1952	-0.212438	1	4.24692	0.0295379	1
Adam18	0.998781	0	1	0.995694	0	1
Adam19	3.66894	0.395674	1	3.57957	0.186907	1
Adam19-like	3.63151	0.424517	1	3.49827	0.0672995	1
Adam22	6.94622	0.112915	1	6.99012	0.302316	0.873512
Adam23	6.34333	0.351649	0.229938	6.2584	0.181078	1
Adam28	1.21997	-2.32988	1	1.31567	0.0350277	1
Adam29	0.998781	0	1	0.995694	0	1
Adam30	1.05769	-1.00564	1	1.05455	-0.995093	1
Adam33	1.11427	0.56447	1	1.11112	0.603142	1
Adam7	0.998781	0	1	0.995694	0	1
Adam8	2.19407	-0.52924	1	2.13717	-0.856746	1
Adamts1	3.11512	-0.0863519	1	3.04107	-0.326036	1
Adamts10	3.27035	-0.15033	1	3.25522	-0.137895	1
Adamts12	0.998781	0	1	0.995694	0	1
Adamts13	1.16819	-0.0222185	1	1.11071	-1.57841	1
Adamts14	1.58382	-0.0297978	1	1.58088	0.0264086	1
Adamts16	1.58382	-0.0297978	1	1.62037	0.316314	1
Adamts17	1.96803	0.0559505	1	1.93358	-0.065346	1
Adamts18	2.6216	-0.117492	1	2.53803	-0.456802	1
Adamts19	1.62352	-0.681392	1	1.65902	-0.2629	1
Adamts2	2.83875	0.199878	1	2.71283	-0.248689	1
Adamts20	2.22103	-0.163221	1	2.21787	-0.102913	1
Adamts3	3.83205	0.0960887	1	3.83782	0.185926	1
Adamts4	3.92803	0.241759	1	3.79233	-0.138765	1
Adamts5	2.05759	-0.446518	1	2.05415	-0.387153	1
Adamts6	2.84058	-0.101441	1	2.88678	0.157368	1
Adamts7	1.54318	-0.391657	1	1.45507	-1.56295	1
Adamts9	2.54318	-0.218832	1	2.58088	0.0288062	1
Adamtsl2	2.99856	-0.213385	1	2.96406	-0.285857	1
Adamtsl3	1.58377	-0.543785	1	1.62008	-0.125487	1
Adamtsl4	1.96743	0.553293	1	1.90176	0.307937	1
Adamtsl5	1.87315	0.0682919	1	1.7679	-0.610639	1
Adap1	6.44586	0.061198	1	6.45558	0.160163	1
Adap2	2.54247	0.570082	1	2.38829	0.028601	1
Adar	6.27227	0.163241	1	6.18953	-0.0036914	1
Adarb1	6.38594	0.0210092	1	6.3363	-0.059314	1
Adat1	2.58342	0.0967379	1	2.53969	-0.0170527	1
Adat2	3.05632	-0.23314	1	3.0091	-0.368291	1
Adat3	2.32123	-0.0321906	1	2.34128	0.139593	1
Adck5	4.95033	0.16636	1	4.86287	-0.0301701	1
Adcy1	7.40629	0.393909	0.659255	7.25251	0.0366018	1
Adcy10	0.998781	0	1	0.995694	0	1
Adcy2	6.5701	0.107564	1	6.58356	0.20988	1
Adcy3	4.6567	0.12526	1	4.56715	-0.090648	1
Adcy4	1.6989	-0.0304772	1	1.65856	-0.262897	1
Adcy5	6.1029	0.290951	0.698881	6.02271	0.13689	1
Adcy6	3.99717	0.117434	1	3.92567	-0.0522542	1
Adcy7	3.56252	0.109471	1	3.49629	-0.0476818	1
Adcy8	4.54899	1.68742e-05	1	4.56294	0.111552	1
Adcy9	5.35573	0.399175	0.314487	5.25756	0.194694	1
Adcyap1	4.53466	0.0756101	1	4.4592	-0.0881989	1
Adcyap1r1	6.0407	-0.0141163	1	5.97752	-0.137621	1
Add1	7.50802	0.0415192	1	7.51463	0.127397	1
Add2	6.6529	0.192687	0.898381	6.60061	0.115652	1
Add3	6.86178	-0.0976997	1	6.84986	-0.0628008	1
Adgb	1.9992	-0.578707	1	1.99562	-0.519832	1
Adgra1	4.76442	0.215766	1	4.6494	-0.0641502	1
Adgra2	2.56248	0.270002	1	2.43223	-0.234458	1
Adgra3	3.64299	-0.242066	1	3.59134	-0.380343	1
Adgrb1	6.01598	0.496028	0.376074	5.82186	0.028374	1
Adgrb2	6.72335	0.430188	0.0684165	6.57978	0.108896	1
Adgrb3	6.35869	0.0400917	1	6.34885	0.0872005	1
Adgrd1	1.58382	-0.0297978	1	1.58088	0.0264086	1
Adgrd2	1.05737	-1.00538	1	1.05422	-0.995091	1
Adgre1	2.5019	-0.277471	1	2.51987	-0.113314	1
Adgre4	1.41363	0.193929	1	1.26859	-2.57677	1
Adgre5	3.13985	0.667299	0.943577	2.83585	-0.365369	1
Adgrf1	0.998781	0	1	0.995694	0	1
Adgrf2	0.998781	0	1	0.995694	0	1
Adgrf3	0.998781	0	1	0.995694	0	1
Adgrf4	0.998781	0	1	0.995694	0	1
Adgrf5	3.96483	0.283098	1	3.9649	0.345748	1
Adgrg1	6.12104	0.183645	1	5.93489	-0.336443	0.929869
Adgrg2	1.905	0.248687	1	1.83682	-0.0794407	1
Adgrg3	0.998781	0	1	0.995694	0	1
Adgrg4	0.998781	0	1	0.995694	0	1
Adgrg5	1.11395	0.564834	1	1.05422	-0.995091	1
Adgrg6	2.22144	-0.163229	1	2.24384	0.0284058	1
Adgrg7	0.998781	0	1	0.995694	0	1
Adgrl1	6.62269	0.796456	0.0107509	6.34296	0.163609	1
Adgrl2	5.194	0.259916	1	5.19741	0.33546	0.9406
Adgrl3	6.53699	0.124895	1	6.50295	0.0938081	1
Adgrl4	2.36758	0.33689	1	2.45583	0.729232	1
Adgrv1	2.32069	-0.0321859	1	2.34149	0.139607	1
Adh1	2.78439	-0.0983367	1	2.57583	-1.24906	1
Adh5	6.53346	-0.141698	1	6.51676	-0.116988	1
Adh7	1.69951	-0.922551	1	1.80297	0.0274198	1
Adhfe1	4.92207	-0.0972409	1	4.82972	-0.338445	0.979149
Adi1	4.89337	0.00523504	1	4.8142	-0.196079	1
Adig	3.36542	4.34672	0.444713	1.57809	0.0146598	1
Adipoq	5.47301	4.37953	0.0085176	2.87086	0.0943036	1
Adipor1	6.70294	0.048236	1	6.60249	-0.191511	1
Adipor2	5.80465	0.327923	0.792874	5.59067	-0.243406	1
Adk	6.06769	-0.151936	1	6.14636	0.160315	1
Adm	2.68072	0.237426	1	2.62063	0.070662	1
Adm2	1.16859	1.29831	1	1.11182	0.603151	1
Adnp	6.06724	0.366574	0.274701	5.9915	0.222347	0.980598
Adnp2	4.57274	0.245713	1	4.50312	0.106597	1
Ado	4.68898	0.26567	1	4.50569	-0.252042	1
Adora1	6.51997	0.222443	0.946314	6.57987	0.447987	0.5239
Adora2a	4.84066	-0.0669388	1	4.84253	0.0125934	1
Adora2b	1.62323	0.259255	1	1.62015	0.316311	1
Adora3	1.90587	-0.330668	1	1.87085	-0.513274	1
Adpgk	4.31568	0.00649585	1	4.25295	-0.119237	1
Adprh	7.16148	0.0411597	1	7.11827	-0.0184932	1
Adprm	4.07262	-0.193019	1	4.06048	-0.156595	1
Adprs	5.24119	0.0213766	1	5.1736	-0.111951	1
Adra1a	3.04213	0.295141	1	2.93387	-0.033677	1
Adra1b	3.99099	0.204611	1	3.96382	0.196309	1
Adra1d	4.09237	0.560911	0.427989	3.89954	0.0704158	1
Adra2a	3.16938	0.116405	1	3.03856	-0.326074	1
Adra2b	1.66213	-0.319533	1	1.73304	0.268287	1
Adra2c	4.3986	0.150692	1	4.29823	-0.0960781	1
Adrb1	3.08687	0.359377	1	3.00996	0.172061	1
Adrb2	2.47943	0.341913	1	2.34036	-0.202865	1
Adrb3	0.998781	0	1	0.995694	0	1
Adrm1	6.60771	-0.0203551	1	6.59212	-0.000546119	1
Adsl	5.01796	-0.162175	1	4.8962	-0.554865	0.61538
Adss1	3.65326	0.244815	1	3.50802	-0.184151	1
Adss2	6.12777	-0.0370499	1	6.22326	0.310134	1
Aebp1	3.1566	-0.409392	1	3.1387	-0.409811	1
Aebp2	5.16142	0.0870999	1	5.25212	0.431894	1
Aen	3.82313	-0.0185434	1	3.75849	-0.17596	1
Afap1	3.76112	-0.0486008	1	3.66683	-0.335431	1
Afap1l1	2.47934	0.204588	1	2.387	-0.134945	1
Afap1l2	3.78614	-0.234766	1	3.80136	-0.10485	1
Afdn	5.41208	0.165606	1	5.40374	0.197616	1
Aff1	2.75161	0.59418	1	2.55934	-0.0614331	1
Aff2	4.46465	-0.0155106	1	4.51041	0.186401	1
Aff3	5.01977	0.438631	0.275364	4.95351	0.328715	0.963667
Aff4	6.30311	0.129745	1	6.29752	0.176961	1
Afg1l	4.48594	-0.104156	1	4.52114	0.0804626	1
Afg3l2	6.1091	0.0594629	1	6.12432	0.168626	1
Afm	0.998781	0	1	0.995694	0	1
Afmid	1.11401	-1.59225	1	1.1652	0.0198212	1
Aftph	6.51919	-0.172713	1	6.51638	-0.102765	1
Aga	6.08333	-0.226895	1	6.14433	0.0389159	1
Agap1	5.83035	0.335988	0.742909	5.78147	0.26664	1
Agap2	7.24332	0.47684	0.165665	7.11392	0.203246	1
Agap3	5.90883	0.183464	1	5.80605	-0.0507649	1
Agbl1	1.05769	-1.00564	1	1.05455	-0.995093	1
Agbl2	1.9057	-0.330672	1	1.90242	-0.272002	1
Agbl3	2.80576	0.0716111	1	2.76872	-0.0075641	1
Agbl4	4.38555	-0.0809157	1	4.41518	0.0756899	1
Agbl5	3.58159	0.124414	1	3.5818	0.186937	1
Ager	1.54307	0.140284	1	1.45491	-0.653561	1
Agfg1	5.69672	-0.0840563	1	5.75157	0.146936	1
Agfg2	5.09931	0.0600378	1	4.99477	-0.197648	1
Aggf1	4.89868	-0.0204983	1	4.96315	0.24356	1
Agk	5.77087	-0.0471712	1	5.79938	0.109268	1
Agl	5.26927	0.00569944	1	5.22724	-0.0520202	1
Agmat	1.05773	-1.00568	1	1.11112	0.603142	1
Agmo	1.66162	0.876245	1	1.49816	-0.16701	1
Ago2	4.69234	0.257615	1	4.55277	-0.105576	1
Agpat1	6.10802	0.277194	0.651723	6.00174	0.0453214	1
Agpat2	3.22029	0.49534	1	3.05405	0.00108951	1
Agpat3	7.37704	1.03729	0.259336	6.92753	0.018835	1
Agpat4	5.79689	-0.048774	1	5.75963	-0.0873421	1
Agpat5-1	1.16878	-0.0227081	1	1.11138	-1.57842	1
Agpat5-2	5.76471	-0.0266933	1	5.78046	0.0861763	1
Agps	6.26697	1.64075	0.177391	5.50875	0.0747882	1
Agr2	1.62085	-1.1835	1	1.65573	-0.657902	1
Agr3	1.31932	-2.74409	1	1.363	-1.17244	1
Agrn	5.1041	0.129693	1	5.07163	0.107822	1
Agt	8.23157	0.186978	1	8.03605	-0.352481	1
Agtpbp1	6.80911	-0.0414999	1	6.87134	0.21014	1
Agtr1	0.998781	0	1	1.05521	1.59824	1
Agtr2	1.16855	-0.0225171	1	1.21838	0.759431	1
Agtrap	4.10038	0.0485081	1	3.94823	-0.434603	1
Agxt	1.11437	-1.59255	1	1.11123	-1.57842	1
Agxt2	0.998781	0	1	0.995694	0	1
Ahctf1	4.97589	0.0210655	1	4.96808	0.0720904	1
Ahcy	5.50563	-0.0418172	1	5.46986	-0.0821076	1
Ahcyl1	7.66077	0.0217329	1	7.64906	0.053686	1
Ahcyl2	6.13894	0.0367805	1	6.10171	-0.0135093	1
Ahdc1	4.55934	0.537722	0.426892	4.31287	-0.122542	1
Ahnak	4.99113	-0.439483	0.435016	4.90014	-0.74101	0.0466961
Ahnak2	2.16817	0.552877	1	2.05453	0.106113	1
Ahr	2.98248	0.256636	1	3.02568	0.468063	1
Ahrr	1.41399	0.819197	1	1.31772	0.0237702	1
Ahsa1	7.39648	-0.0439533	1	7.42891	0.122709	1
Ahsg	2.43813	-1.78899	1	2.34248	-3.6378	1
Ahsp	2.22186	0.921495	1	1.99616	0.02014	1
Aicda	0.998781	0	1	0.995694	0	1
Aida	5.05839	-0.126123	1	5.09067	0.0408442	1
Aif1	4.95738	-0.0912801	1	4.946	-0.053417	1
Aif1l	3.97793	-0.192798	1	3.91775	-0.340408	1
Aifm1	4.67568	0.0718821	1	4.69697	0.191753	1
Aifm2	3.83941	0.144463	1	3.63029	-0.563326	0.983444
Aifm3	4.78241	-0.169241	1	4.72702	-0.280713	1
Aig1	6.38833	-0.114597	1	6.4058	0.00574275	1
Aim2-like	1.7362	-0.156094	1	1.73445	-0.0984355	1
Aimp1	6.41563	-0.231859	1	6.43044	-0.105545	1
Aimp2	5.2362	-0.135457	1	5.26266	0.0197215	1
Aip	6.06087	0.0295603	1	6.02166	-0.0248152	1
Aipl1	1.36777	-0.290219	1	1.26851	-2.57677	1
Aire	0.998781	0	1	0.995694	0	1
Ajap1	4.83845	0.24758	1	4.7416	0.0366971	1
Ajm1	5.03526	0.371967	0.798217	4.85316	-0.101467	1
Ajuba	2.05766	-0.192095	1	1.99555	-0.519832	1
Ak1	7.81803	-0.196902	0.610112	7.81978	-0.111896	1
Ak2	5.31678	-0.00373369	1	5.23526	-0.193792	1
Ak3	5.98924	-0.214648	1	5.97756	-0.187667	1
Ak4	5.18252	-0.198935	1	5.1564	-0.205532	1
Ak5	7.31189	0.191971	1	7.27495	0.158421	1
Ak6	5.72267	-0.0745251	1	5.82301	0.292969	1
Ak7	2.19596	-1.03138	1	2.24438	-0.58482	1
Ak8	1.69895	-0.445144	1	1.69586	-0.388352	1
Ak9	1.80616	-0.378618	1	1.80369	-0.320716	1
Akain1	2.75256	0.184105	1	2.8557	0.601022	1
Akap1	5.36786	0.0436002	1	5.37647	0.132926	1
Akap10	5.11494	-0.0279107	1	5.07346	-0.0909441	1
Akap11	7.02875	0.0735357	1	7.0429	0.185332	1
Akap12	4.70077	0.0237878	1	4.6586	-0.0480067	1
Akap13	3.43523	0.0664607	1	3.40963	0.0497411	1
Akap14	4.4584	0.125155	1	4.50854	0.350054	1
Akap17b	4.43728	-0.106842	1	4.54032	0.276124	1
Akap3	2.1419	-0.176211	1	2.19202	0.159612	1
Akap4	0.998781	0	1	0.995694	0	1
Akap5	5.50858	-0.0198011	1	5.55474	0.187865	1
Akap6	6.64948	0.348654	0.207155	6.58345	0.237936	0.951842
Akap7	4.30867	0.0463124	1	4.32042	0.147378	1
Akap8-1	4.45247	-0.387668	1	4.5922	0.178376	1
Akap8-2	3.77	0.335839	1	3.79057	0.463582	1
Akap8l	6.12029	-0.0593339	1	6.19357	0.233208	1
Akap9	5.69164	0.0421729	1	5.80971	0.444869	0.757226
Akip1	5.23451	-0.149243	1	5.2123	-0.149352	1
Akirin1	5.89249	-0.198502	1	5.80823	-0.419167	0.873512
Akirin2	5.8851	-0.0651589	1	5.93268	0.141209	1
Akna	2.62248	0.00925495	1	2.49739	-0.53535	1
Aknad1	0.998781	0	1	0.995694	0	1
Akr1a1	9.44693	-0.0531992	1	9.40255	-0.116125	1
Akr1b1	6.55557	-0.0924332	1	6.45472	-0.359746	0.968018
Akr1b7	2.77117	-0.295666	1	2.67693	-0.719792	1
Akr1b8	1.41373	-1.43971	1	1.54011	0.196197	1
Akr1d1	1.50184	-3.48397	1	1.49849	-3.464	1
Akr1e2	3.53366	-0.223184	1	3.53074	-0.1608	1
Akr7a2	5.4662	0.0985611	1	5.31708	-0.312493	1
Akr7a5	2.41357	0.22137	1	2.3653	0.0830351	1
Akt1	6.8741	-0.0664541	1	6.86718	-0.0131836	1
Akt1s1	4.4522	-0.0513613	1	4.3459	-0.358933	1
Akt2	6.01865	-0.030326	1	5.95496	-0.156732	1
Akt3	7.79315	-0.105478	1	7.8935	0.260455	1
Alad	4.67414	0.0256061	1	4.582	-0.204543	1
Alas1	5.60624	0.378977	0.900978	5.49742	0.140541	1
Alas2	3.4253	0.374857	1	3.31538	0.0732504	1
Alb	4.96066	-2.94282	1	4.87493	-6.0497	0.85809
Alb-like-1	1.16888	-2.00855	1	1.16571	-1.99263	1
Alb-like-2	2.68339	-3.38204	1	2.6409	-5.70646	1
Alcam	7.31559	-0.207558	1	7.38298	0.0760513	1
Aldh16a1	2.68055	0.237427	1	2.55926	-0.200774	1
Aldh18a1	4.27245	0.109054	1	4.20568	-0.0361207	1
Aldh1a1	6.34523	-0.07361	1	6.29004	-0.178331	1
Aldh1a2	3.79165	-0.638281	0.521343	3.71608	-0.94431	0.259481
Aldh1a3	1.99868	0.216273	1	1.93373	-0.0653509	1
Aldh1a7	2.85439	-0.0353044	1	2.85009	0.00771068	1
Aldh1b1	3.55469	0.0751306	1	3.5091	-0.00868097	1
Aldh1l1	5.2591	-0.0685371	1	5.16608	-0.305954	0.980598
Aldh1l2	2.66141	-0.0732213	1	2.67746	0.0684261	1
Aldh2	6.91422	0.0086909	1	6.73976	-0.515044	0.873512
Aldh3a1	1.62275	-0.181921	1	1.53968	-0.975233	1
Aldh3a2	5.9344	1.25608	0.241103	5.36266	-0.0165643	1
Aldh3b1	4.11368	-0.151116	1	4.00738	-0.48369	0.976495
Aldh4a1	3.97605	-0.111948	1	3.88436	-0.381445	1
Aldh5a1	5.28415	0.446624	0.229938	5.14763	0.135329	1
Aldh6a1	5.24975	0.423286	0.564851	5.03551	-0.142452	1
Aldh7a1	6.30306	-0.154203	1	6.27784	-0.165283	1
Aldh9a1	4.36882	0.0333356	1	4.27519	-0.214224	1
Aldoa	11.031	-0.00661293	1	11.0108	0.00601365	1
Aldob	2.68255	-2.18902	1	2.62129	-3.24133	0.980598
Aldoc	10.7999	-0.0144753	1	10.6809	-0.321308	0.980598
Alg1	4.69074	-0.0863951	1	4.63594	-0.186768	1
Alg11	4.71364	-0.0333619	1	4.64701	-0.176964	1
Alg12	9.66346	0.180095	1	9.62604	0.142226	1
Alg13	4.34524	-0.0430723	1	4.34966	0.0392538	1
Alg2	6.14183	0.0170519	1	6.06875	-0.140034	1
Alg3	3.99721	0.227504	1	3.94422	0.121734	1
Alg5	4.69965	0.0333916	1	4.73408	0.207892	1
Alg6	3.42386	-0.0330593	1	3.3748	-0.143223	1
Alg8	3.11495	-0.00645458	1	3.05622	-0.171198	1
Alg9	5.46741	-0.00799587	1	5.44074	-0.0139026	1
Alkal1	0.998781	0	1	0.995694	0	1
Alkal2	1.36831	0.457336	1	1.45547	1.16343	1
Alkbh1	3.72031	-0.265404	1	3.63188	-0.567697	1
Alkbh2	3.23497	-0.00913949	1	3.20808	-0.0447939	1
Alkbh3	4.19974	0.169334	1	4.12916	0.0179514	1
Alkbh4	2.82295	0.137168	1	2.7126	-0.248702	1
Alkbh5	5.19572	-0.00249445	1	5.12133	-0.161532	1
Alkbh6	4.55498	-0.238573	1	4.57489	-0.0866666	1
Alkbh7	5.15863	-0.130286	1	5.18946	0.0430215	1
Alkbh8	4.02248	-0.265589	1	4.03021	-0.14802	1
Allc	0.998781	0	1	0.995694	0	1
Alms1	3.07166	0.0760374	1	3.05455	0.0846409	1
Alox12	1.80538	0.894763	1	1.76839	0.79309	1
Alox12b	0.998781	0	1	0.995694	0	1
Alox12e	2.45738	-0.184328	1	2.4102	-0.354806	1
Alox15	2.29566	0.689038	1	2.02482	-0.593804	1
Alox15b	0.998781	0	1	0.995694	0	1
Alox5	3.16872	0.261474	1	3.11064	0.134129	1
Alox5ap	3.1158	-0.423645	1	3.11169	-0.361718	1
Aloxe3	2.02782	0.360553	1	2.02574	0.420472	1
Alpk1	1.83967	-0.137919	1	1.90214	0.307944	1
Alpk2	1.11444	-1.5926	1	1.16573	0.019819	1
Alpk3	0.998781	0	1	0.995694	0	1
Alpl	2.22068	0.400813	1	2.1653	0.229978	1
Als2	5.32907	0.0991031	1	5.26863	-0.0147827	1
Als2cl	2.78828	-0.10484	1	2.76688	-0.119187	1
Alx1	0.998781	0	1	0.995694	0	1
Alx3	1.87395	-0.947923	1	1.86979	-0.890626	1
Alx4	1.69917	-1.51368	1	1.76821	-0.610629	1
Alyref	5.65547	-0.246503	0.959704	5.7013	-0.014641	1
Amacr	3.8226	0.235782	1	3.63899	-0.344534	1
Ambn	0.998781	0	1	0.995694	0	1
Ambp-like-1	2.11581	-2.43637	1	2.05533	-4.76057	1
Ambp-like-2	5.43905	-5.04644	1	5.41044	-7.36071	0.9406
Ambra1	4.74214	0.274444	1	4.63304	0.0138641	1
Amd1	7.11468	-0.163282	0.862389	7.13337	-0.0272171	1
Amdhd1	1.36818	0.457338	1	1.31728	0.0237658	1
Amdhd2	4.1342	-0.0103639	1	4.04397	-0.249889	1
Amelx	0.998781	0	1	0.995694	0	1
Amer1	3.1807	0.162947	1	3.15069	0.130466	1
Amer2	5.16614	0.0763391	1	5.13377	0.0457994	1
Amer3	4.41709	0.296579	1	4.36635	0.225859	1
Amfr	7.50277	0.0280884	1	7.46737	-0.00322736	1
Amh	1.73579	0.210215	1	1.73274	0.268286	1
Amhr2	1.73503	0.21022	1	1.69475	0.0269998	1
Amigo1	5.30632	0.235704	1	5.29835	0.274258	0.97633
Amigo2	3.46917	-0.424219	1	3.46484	-0.361949	1
Amigo3	2.43496	0.311526	1	2.38697	0.186175	1
Ammecr1	2.2716	0.263259	1	2.24409	0.212889	1
Ammecr1l	3.90511	0.246868	1	3.79594	-0.046146	1
Amn	1.16896	-2.00862	1	1.21802	-0.394401	1
Amn1	5.70739	-0.363365	0.633628	5.78369	-0.0298443	1
Amot	4.05704	0.0870413	1	3.92615	-0.308287	1
Amotl1	4.1874	0.0647503	1	4.19892	0.169055	1
Amotl2	3.97386	0.231897	1	3.85286	-0.101186	1
Ampd1	0.998781	0	1	0.995694	0	1
Ampd2	4.94311	-0.0209525	1	4.8864	-0.128731	1
Ampd3	4.5632	-0.025069	1	4.49961	-0.174989	1
Amph	7.05009	0.0694458	1	7.07137	0.196608	0.94299
Amt	4.07129	-0.00921209	1	4.00864	-0.151164	1
Amtn	0.998781	0	1	0.995694	0	1
Amy1	5.38832	-0.101786	1	5.30926	-0.337892	1
Amy2a1	1.1145	-1.59265	1	1.11141	-1.57842	1
Amz1	3.6515	0.148459	1	3.62656	0.147505	1
Amz2	6.07737	-0.131069	1	6.20304	0.308673	0.873512
Anapc1	6.30993	0.126469	1	6.26318	0.0553981	1
Anapc10	4.44325	-0.344663	1	4.5317	0.0380009	1
Anapc11	7.32433	-0.273685	0.446826	7.28762	-0.318871	0.94299
Anapc13	8.32672	-0.27114	0.529008	8.3096	-0.248475	1
Anapc15	4.90399	-0.184013	1	5.0544	0.347516	1
Anapc16	5.42536	-0.167239	1	5.33955	-0.395886	0.980598
Anapc2	6.52782	-0.118588	1	6.49321	-0.150405	1
Anapc4	5.96925	-0.172192	1	5.99081	-0.0342496	1
Anapc5	7.97087	-0.136176	0.802621	7.98636	-0.0103966	1
Anapc7	6.15479	0.036185	1	6.13087	0.0324381	1
Angel1	3.14007	0.460835	1	3.08014	0.34518	1
Angel2	5.13578	0.0844764	1	5.0987	0.0411409	1
Angpt1	4.08177	-0.437362	0.916233	4.23933	0.192128	1
Angpt2	2.52283	0.497371	1	2.41226	0.131752	1
Angpt4	1.05751	1.56994	1	0.995694	0	1
Angptl2	3.76105	0.0431765	1	3.69618	-0.119138	1
Angptl3	1.99886	-0.570416	1	1.96504	-0.756973	1
Angptl4	1.80589	0.894761	1	1.58113	-0.488682	1
Angptl5	1.1689	-2.00857	1	1.16572	-1.99263	1
Angptl6	4.54172	-0.0165451	1	4.55083	0.0954569	1
Angptl7	2.19577	-0.529253	1	2.08374	-1.38795	0.980598
Angptl8	0.998781	0	1	0.995694	0	1
Ank1	5.47344	0.389259	1	5.36091	0.149261	1
Ank2	7.69811	0.284212	0.427989	7.65869	0.243463	0.9406
Ank3	6.44477	0.463394	0.111531	6.34561	0.267142	0.97633
Ankar	1.11433	2.30438	1	1.05455	1.59824	1
Ankdd1a	2.66025	-0.0665107	1	2.6743	0.0660794	1
Ankef1	2.19518	0.28985	1	2.11081	-0.045842	1
Ankfn1	2.27132	0.263265	1	2.24359	0.212892	1
Ankfy1	5.16514	-0.108213	1	5.17418	-0.00200245	1
Ankh	7.02428	0.209575	0.567252	6.90938	-0.0520074	1
Ankib1	5.71807	-0.00867747	1	5.68583	-0.0398612	1
Ankk1	0.998781	0	1	0.995694	0	1
Ankle1	1.11409	2.30399	1	1.11088	2.33784	1
Ankle2	5.02207	-0.0510984	1	5.03327	0.0586005	1
Ankmy1	1.27194	-0.760797	1	1.26868	-0.715837	1
Ankmy2	6.14639	-0.0203158	1	6.22605	0.279174	1
Ankra2	5.20593	-0.153487	1	5.24128	0.0345993	1
Ankrd1	1.11428	0.564467	1	1.21862	1.82931	1
Ankrd10	5.46312	0.00745107	1	5.41635	-0.0614658	1
Ankrd11	5.62218	0.258293	0.804775	5.63558	0.361949	0.89273
Ankrd12	6.46512	-0.211439	0.847638	6.58784	0.237883	1
Ankrd13a	4.98158	0.0432833	1	5.03933	0.273035	1
Ankrd13b	4.4713	0.19973	1	4.43663	0.163634	1
Ankrd13c	6.22601	0.00820899	1	6.1947	-0.00983117	1
Ankrd13d	6.05112	-0.0324079	1	6.04023	0.0156061	1
Ankrd16	3.83985	0.0811217	1	3.71259	-0.303813	1
Ankrd17	5.77887	0.0971661	1	5.79293	0.203046	1
Ankrd2	1.45804	-0.705724	1	1.41116	-1.39316	1
Ankrd23	1.41351	0.8192	1	1.45502	1.16344	1
Ankrd24	3.4999	0.06124	1	3.51446	0.194876	1
Ankrd26	0.998781	0	1	0.995694	0	1
Ankrd27	4.20832	0.189107	1	4.14517	0.0634117	1
Ankrd28	5.43667	0.215045	1	5.41205	0.210758	1
Ankrd29	3.86581	-0.00850749	1	3.72468	-0.479156	1
Ankrd30a	2.66176	0.0475622	1	2.69815	0.257228	1
Ankrd31	0.998781	0	1	0.995694	0	1
Ankrd33	0.998781	0	1	0.995694	0	1
Ankrd33b	4.95886	0.17215	1	4.9957	0.343934	0.929869
Ankrd34a	5.35511	0.411139	0.243929	5.16926	-0.0602967	1
Ankrd34b	4.558	0.0326099	1	4.61122	0.262752	1
Ankrd34c	3.49121	-0.0330861	1	3.57297	0.308348	1
Ankrd35	2.41377	0.368129	1	2.43366	0.514168	1
Ankrd37	2.73638	0.115423	1	2.80322	0.434284	1
Ankrd39	4.07779	-0.130284	1	3.98515	-0.405346	1
Ankrd40	6.1486	-0.0335725	1	6.14813	0.0314608	1
Ankrd40cl	1.27184	1.1958	1	1.21788	0.759422	1
Ankrd42	4.77727	-0.0471511	1	4.80777	0.124856	1
Ankrd44	2.80556	0.273897	1	2.67717	-0.174693	1
Ankrd45	5.08664	0.0768396	1	5.17578	0.398953	0.943528
Ankrd46	7.24945	-0.0112565	1	7.20161	-0.0837295	1
Ankrd49	3.64333	0.0174835	1	3.68013	0.206935	1
Ankrd50	4.93913	0.257338	1	4.894	0.194293	1
Ankrd52	4.68579	0.576819	0.230956	4.38978	-0.242439	1
Ankrd53	1.11379	0.564566	1	1.05422	-0.995091	1
Ankrd54	4.61315	-0.130101	1	4.56869	-0.20462	1
Ankrd55	2.7717	0.145611	1	2.71492	-0.00957792	1
Ankrd6	4.30541	0.105158	1	4.25419	0.00861251	1
Ankrd60	0.998781	0	1	0.995694	0	1
Ankrd61	1.4581	-0.0287295	1	1.41028	-0.461094	1
Ankrd63	3.25971	0.349444	1	3.15037	0.0546776	1
Ankrd65	1.11403	0.564958	1	1.05422	-0.995091	1
Ankrd66	2.56371	-0.887783	1	2.58083	-0.695779	1
Ankrd7	0.998781	0	1	0.995694	0	1
Ankrd9	4.88946	0.237574	1	4.74133	-0.156072	1
Anks1a	4.06317	0.179971	1	3.95596	-0.104267	1
Anks1b	6.71629	0.0441027	1	6.70195	0.0701603	1
Anks3	4.07672	0.0144559	1	4.02977	-0.070953	1
Anks4b	1.73539	0.210216	1	1.69492	0.0269939	1
Anks6	2.80467	-0.0327081	1	2.76642	-0.119172	1
Ankub1	0.998781	0	1	0.995694	0	1
Ankzf1	4.72397	0.0559851	1	4.62577	-0.196607	1
Anln	4.96037	0.0274867	1	4.87015	-0.200153	1
Ano1	2.29476	0.365309	1	2.16371	-0.183299	1
Ano10	4.53886	0.116026	1	4.46914	-0.0239898	1
Ano3	6.60372	0.00697168	1	6.67693	0.285249	1
Ano4	4.63865	-0.07266	1	4.65365	0.0526087	1
Ano5	0.998781	0	1	0.995694	0	1
Ano6	3.92904	0.0864947	1	3.83958	-0.163228	1
Ano7	1.54322	0.140283	1	1.49773	-0.167011	1
Ano8	5.11585	0.144141	1	5.04619	0.01061	1
Ano9	0.998781	0	1	0.995694	0	1
Anp32a	7.76156	-0.253202	0.526087	8.03227	0.585624	0.900773
Anp32b	5.38567	-0.0379353	1	5.54433	0.51575	1
Anp32e	6.43411	-0.259647	1	6.68736	0.552759	0.913048
Anpep	2.29304	2.13832	0.420564	1.73231	0.268288	1
Antkmt	5.9564	-0.0460021	1	5.8515	-0.31939	0.980598
Antxr1	2.87303	-0.0659318	1	2.8202	-0.221039	1
Antxr2	2.66249	-0.197617	1	2.64017	-0.226469	1
Antxrl	0.998781	0	1	0.995694	0	1
Anxa1	4.19133	-0.203514	1	4.1856	-0.139677	1
Anxa10	0.998781	0	1	0.995694	0	1
Anxa11	5.73462	-0.0370235	1	5.67537	-0.14643	1
Anxa13	1.05751	1.56994	1	0.995694	0	1
Anxa2	5.15049	-0.462511	0.945013	5.04103	-0.852517	0.146617
Anxa2r	1.05763	1.57015	1	1.05433	1.59823	1
Anxa3	2.90654	-0.229789	1	2.9366	-0.0336687	1
Anxa4	4.28442	0.027656	1	4.33802	0.260149	1
Anxa5	6.32847	-0.383399	0.32498	6.34054	-0.263739	1
Anxa6	6.34561	0.395121	0.567996	6.23259	0.155852	1
Anxa7	6.12815	-0.0548823	1	6.14962	0.0770325	1
Anxa8	4.03886	1.97034	0.314487	2.94925	-1.04924	0.757226
Anxa9	1.05751	1.56994	1	1.16524	2.82439	1
Aoah	1.0578	-1.00573	1	1.11125	0.603142	1
Aoc2	1.36775	0.457341	1	1.317	0.0237714	1
Aoc3	1.66177	0.107126	1	1.58038	-0.48869	1
Aox3	2.54315	-0.364953	1	2.51895	-0.414993	1
Aox4	4.62675	6.68597	0.0503436	1.5787	1.7191	1
Ap1ar	6.16065	0.00435795	1	6.33719	0.570044	0.84073
Ap1b1	6.78641	0.0729289	1	6.71155	-0.0767627	1
Ap1g1	5.49373	0.0245932	1	5.44847	-0.0486178	1
Ap1g2	2.71606	0.154954	1	2.63817	-0.0966982	1
Ap1m1	6.41547	0.0728475	1	6.35183	-0.0427267	1
Ap1m2	1.96548	2.26874	0.757139	1.40947	-0.466211	1
Ap1s1	7.39912	-0.178897	1	7.43101	-0.000487637	1
Ap1s2	5.71523	-0.147161	1	5.76136	0.0615293	1
Ap1s3	1.77131	0.0846018	1	1.73268	-0.0984501	1
Ap2a1	6.98376	0.323946	0.194257	6.84405	0.000935024	1
Ap2a2	7.44583	0.0340614	1	7.4169	0.0250283	1
Ap2b1	7.46821	0.128602	1	7.39108	-0.0238905	1
Ap2m1	9.28819	-0.0259081	1	9.31239	0.1168	1
Ap2s1	7.87342	-0.12719	1	7.83581	-0.173145	1
Ap3b1	4.69986	-0.078449	1	4.7375	0.101774	1
Ap3b2	6.34643	0.170236	0.988368	6.27696	0.0430099	1
Ap3d1	6.42892	0.271052	0.543563	6.43198	0.34923	0.9406
Ap3m1	5.50068	0.0285147	1	5.54163	0.211393	1
Ap3m2	6.58805	-0.0871841	1	6.59324	0.0106837	1
Ap3s1	6.89189	-0.195033	1	6.94061	0.0341025	1
Ap4b1	3.54307	0.0939952	1	3.45392	-0.152581	1
Ap4e1	3.3676	0.00939873	1	3.31638	-0.106129	1
Ap4m1	3.44716	0.0459817	1	3.37571	-0.143243	1
Ap4s1	5.21693	-0.24922	1	5.28357	0.0440997	1
Ap5b1	2.92097	0.478093	1	2.81915	0.198922	1
Ap5m1	4.19569	-0.212437	1	4.12461	-0.410394	1
Ap5s1	4.21872	0.0734821	1	4.11164	-0.218987	1
Ap5z1	4.02454	0.103352	1	3.94479	-0.0912778	1
Apaf1	4.02963	-0.198654	1	4.00992	-0.190988	1
Apba1	5.99834	0.384724	0.248543	5.85934	0.0646208	1
Apba2	7.12149	0.0949138	1	7.10085	0.104786	1
Apba3	3.41379	0.167617	1	3.25436	-0.364618	1
Apbb1	8.24086	0.0787974	1	8.19331	0.012338	1
Apbb2	4.87201	0.19096	1	4.81664	0.0906796	1
Apbb3	6.25623	-0.0918663	1	6.18997	-0.231975	1
Apc	6.51789	0.168633	1	6.54331	0.308342	0.963567
Apc2	5.36193	0.657562	0.0649054	5.11663	0.0660335	1
Apcdd1	3.4362	0.0664617	1	3.42203	0.0898286	1
Apcdd1l	0.998781	0	1	0.995694	0	1
Apcs	2.24839	-2.17871	1	2.19356	-3.26098	1
Apeh	5.39244	-0.147097	1	5.34063	-0.234263	1
Apela	1.05751	1.56994	1	0.995694	0	1
Apex1	6.15305	-0.149465	1	6.17956	0.00476387	1
Apex2	3.43537	-0.11435	1	3.35205	-0.379255	1
Aph1a	5.63261	-0.0413764	1	5.58246	-0.120866	1
Aph1b	4.9503	-0.420434	1	4.78678	-1.1001	0.142741
Api5	6.55197	-0.255898	0.701136	6.56222	-0.142703	1
Aplf	2.54336	-0.364949	1	2.58144	-0.104486	1
Apln	3.7648	-0.444474	1	3.78639	-0.284833	1
Aplnr	1.90579	-0.0313002	1	1.87059	-0.178934	1
Aplp1	8.97823	0.313699	0.225226	8.84262	0.000514411	1
Aplp2	8.49057	0.0276742	1	8.50011	0.124456	1
Apoa1	3.25085	-4.20116	1	3.22011	-6.48126	0.985972
Apoa2	5.0948	-4.31022	1	5.05203	-8.55645	0.951842
Apoa4	0.998781	0	1	0.995694	0	1
Apoa5	1.2214	-2.33107	1	1.21821	-2.31407	1
Apob	1.32107	-1.01112	1	1.26886	-2.58728	1
Apobec1	0.998781	0	1	0.995694	0	1
Apobec2	1.1141	0.564303	1	1.11105	0.603143	1
Apobr	1.54322	0.140283	1	1.54034	0.196196	1
Apoc1	5.66635	-1.35889	0.857422	5.73486	-0.895235	1
Apoc2	1.93826	-2.88055	1	1.90281	-4.45739	1
Apoc3	2.77384	-3.55558	1	2.73377	-5.83593	1
Apoc4	1.5434	-1.06297	1	1.4554	-3.32627	1
Apod	7.37719	0.100617	1	7.33612	0.0541945	1
Apoe	11.7517	-0.199884	1	11.6202	-0.588234	0.873512
Apof	1.32105	-2.8294	1	1.3178	-2.81047	1
Apoh	2.29739	-1.86613	1	2.21826	-3.41108	1
Apol11b-like	1.05767	1.57021	1	0.995694	0	1
Apol7b-like	3.25988	0.013539	1	3.33086	0.327353	1
Apold1	2.43597	0.592031	1	2.34065	0.301616	1
Apom	3.08576	0.359379	1	3.00818	0.172053	1
Apon	1.90685	-2.81801	1	1.87074	-4.39781	1
Apoo	6.11333	-0.251453	1	6.06668	-0.335599	0.883941
Apool	4.29114	-0.199547	1	4.29648	-0.114873	1
App	9.85883	0.104625	1	9.8711	0.206471	0.9406
Appbp2	6.13658	-0.186804	1	6.17119	0.000750902	1
Appl1	6.29621	-0.0540503	1	6.36207	0.208165	1
Appl2	5.07622	-0.136503	1	5.00674	-0.304865	1
Aprt	5.74291	0.0729634	1	5.6714	-0.0830418	1
Aptx	4.52363	-0.0848659	1	4.52031	-0.0220153	1
Aqp1	4.67892	-0.613116	0.622985	4.56315	-1.09902	0.0795513
Aqp10	0.998781	0	1	0.995694	0	1
Aqp11	3.24589	0.375448	1	3.15223	0.130481	1
Aqp2	0.998781	0	1	0.995694	0	1
Aqp3	3.15651	1.45763	1	2.53133	-0.588317	1
Aqp4	7.70579	-0.519169	0.267609	7.77633	-0.180625	1
Aqp5	2.97327	2.5841	0.652989	1.89799	-0.958632	1
Aqp6	0.998781	0	1	1.11083	2.33784	1
Aqp7	1.05737	-1.00538	1	1.05422	-0.995091	1
Aqp8	1.1145	-1.59265	1	1.16574	0.019818	1
Aqp9	3.43681	-0.435784	1	3.43314	-0.373536	1
Aqr	5.08396	0.0391677	1	5.11164	0.186784	1
Ar	3.1274	0.345533	1	3.03878	0.113167	1
Araf	4.20209	-0.0881468	1	4.17716	-0.0941484	1
Arap1	3.55162	0.0213235	1	3.43128	-0.373527	1
Arap2	5.69492	-0.0303434	1	5.69484	0.0368885	1
Arc	5.09696	-1.08228	0.311074	5.0645	-1.16676	0.372623
Arcn1	7.01429	-0.00751357	1	7.05933	0.18946	1
Areg	0.998781	0	1	0.995694	0	1
Arel1	5.50562	0.184926	1	5.51705	0.277411	0.89273
Arf1	8.74287	-0.0143118	1	8.70314	-0.0616279	1
Arf2	5.7903	-0.285615	0.6905	5.88261	0.0855095	1
Arf3	8.85139	0.183202	0.901339	8.87586	0.314106	0.698617
Arf4	6.6749	-0.151121	1	6.66181	-0.113929	1
Arf5	7.25184	-0.00164764	1	7.2122	-0.0479546	1
Arf6	5.89762	0.123732	1	5.90669	0.216423	1
Arfgap1	6.349	-0.00376909	1	6.31983	-0.0120184	1
Arfgap2	5.84146	0.0373263	1	5.79546	-0.0243999	1
Arfgap3	3.94481	-0.10035	1	3.94246	-0.0376942	1
Arfgef1	6.09538	0.0737886	1	6.05577	0.0296198	1
Arfgef2	5.28254	0.152232	1	5.26354	0.160685	1
Arfgef3	5.48129	0.466809	0.128961	5.34291	0.161572	1
Arfip1	4.20258	-0.154968	1	4.18707	-0.139137	1
Arfip2	6.09977	-0.022793	1	6.11028	0.0780944	1
Arfrp1	5.43368	-0.121176	1	5.40191	-0.143055	1
Arg1	2.87399	-0.376424	1	2.73189	-1.15269	1
Arg2	4.62981	-0.277062	1	4.61329	-0.250097	1
Arglu1	6.32133	-0.129089	1	6.62594	0.774492	0.701141
Arhgap1	5.55525	-0.0487302	1	5.56278	0.0532468	1
Arhgap10	7.00058	1.3503	0.567996	6.64779	0.673908	1
Arhgap10-like	5.93223	1.64334	0.805436	5.44175	0.709428	1
Arhgap11a	3.39192	0.0906782	1	3.44394	0.338247	1
Arhgap12	5.81097	-0.148328	1	5.82671	-0.0292608	1
Arhgap15	1.69967	-0.0304744	1	1.69619	0.0270028	1
Arhgap17	3.04138	0.215015	1	2.91747	-0.198393	1
Arhgap18	3.64346	-0.13622	1	3.68792	0.0942242	1
Arhgap19	3.33347	0.13942	1	3.32988	0.201714	1
Arhgap20	5.25438	0.176382	1	5.25375	0.238542	1
Arhgap21	6.31829	0.303058	0.705438	6.29676	0.31573	1
Arhgap22	2.39049	0.125208	1	2.36416	0.0830305	1
Arhgap23	4.40874	0.117038	1	4.30485	-0.157349	1
Arhgap24	3.97646	-0.19221	1	3.98922	-0.0745815	1
Arhgap25	3.56366	-0.275649	1	3.63985	0.0799922	1
Arhgap26	5.75791	0.199427	1	5.72022	0.159672	1
Arhgap27	2.71664	0.477472	1	2.57926	0.0287882	1
Arhgap28	1.80648	-0.378621	1	1.7687	-0.610632	1
Arhgap29	3.83121	0.0533816	1	3.84785	0.171005	1
Arhgap30	1.7356	-0.156091	1	1.76851	0.142841	1
Arhgap31	3.90202	0.285862	1	3.68286	-0.420843	1
Arhgap32	6.70424	0.412985	0.132184	6.64553	0.32322	0.770744
Arhgap33	4.67025	0.68981	0.229938	4.43769	0.124978	1
Arhgap35	6.48706	0.277271	0.484568	6.43773	0.205873	1
Arhgap36	2.77231	-0.417482	1	2.85358	0.0221721	1
Arhgap39	4.93046	0.145356	1	4.83385	-0.0864611	1
Arhgap4	2.54191	-0.078258	1	2.47527	-0.327539	1
Arhgap40	1.11365	-1.59195	1	1.16464	0.0198215	1
Arhgap42	3.54414	-0.240887	1	3.55111	-0.138419	1
Arhgap44	6.5128	0.234572	0.534641	6.46684	0.170191	1
Arhgap45	2.11432	0.11251	1	2.02517	-0.313182	1
Arhgap5	7.46526	-0.0904301	1	7.47668	0.0179877	1
Arhgap6	3.14164	-0.137878	1	3.17945	0.0789578	1
Arhgap8	1.73472	0.554046	1	1.57938	-0.488684	1
Arhgap9	2.47948	0.0637831	1	2.43359	-0.0744609	1
Arhgdia	7.93316	0.0539708	1	7.91091	0.0570711	1
Arhgdib	3.68178	-0.305498	1	3.71615	-0.1004	1
Arhgdig	6.42718	-0.0275552	1	6.40547	-0.0167143	1
Arhgef1	3.70456	0.324205	1	3.52515	-0.219741	1
Arhgef10	4.48887	0.221912	1	4.36154	-0.107111	1
Arhgef10l	5.08674	0.222351	1	4.98344	-0.0129192	1
Arhgef11	5.82525	0.265761	0.664667	5.742	0.103284	1
Arhgef12	6.51098	0.0194357	1	6.49769	0.0539429	1
Arhgef15	1.16823	1.29861	1	1.11077	0.603145	1
Arhgef16	1.54312	0.140283	1	1.58059	0.486099	1
Arhgef17	5.17133	0.292112	0.896036	5.08064	0.106611	1
Arhgef18	4.44048	0.100761	1	4.40524	0.0573629	1
Arhgef19	1.93713	-0.418172	1	1.90197	-0.600708	1
Arhgef25	6.39575	0.220368	0.670837	6.34402	0.151816	1
Arhgef26	4.66575	-0.14201	1	4.61417	-0.250063	1
Arhgef28	4.16178	0.175544	1	4.1452	0.196773	1
Arhgef3	5.9269	0.0943366	1	5.90733	0.110767	1
Arhgef33	3.86256	-0.504817	1	3.78209	-0.801354	1
Arhgef37	3.39942	0.129373	1	3.25311	-0.364496	1
Arhgef38	1.22074	1.78287	1	1.11072	0.603145	1
Arhgef39	1.32037	-0.0268082	1	1.36494	0.510335	1
Arhgef4	5.88049	-0.0143118	1	5.85679	-0.0210341	1
Arhgef40	3.87941	0.0911047	1	3.79965	-0.106702	1
Arhgef5	2.27103	0.0881418	1	2.21819	-0.102906	1
Arhgef6	3.52285	0.0227465	1	3.52079	0.0851822	1
Arhgef7	5.71	0.0415285	1	5.66004	-0.040887	1
Arhgef9	7.53115	0.146697	1	7.58747	0.366616	0.873512
Arid1a	4.96025	0.607023	0.215537	4.79465	0.226797	1
Arid1b	5.10007	0.386653	0.493523	5.00639	0.187179	1
Arid2	4.49442	0.137597	1	4.4748	0.134573	1
Arid3a	2.08578	0.190549	1	1.99572	-0.235195	1
Arid3b	2.3441	0.240726	1	2.36608	0.397905	1
Arid3c	0.998781	0	1	0.995694	0	1
Arid4a	5.08298	0.00583645	1	5.22872	0.503361	0.873512
Arid4b	5.65889	-0.0669776	1	5.7532	0.279117	1
Arid5a	2.96826	-0.0631984	1	2.88581	-0.346555	1
Arid5b	4.29447	0.328025	1	4.19799	0.105159	1
Arih1	5.99235	0.00430525	1	5.95111	-0.0521347	1
Arih2	5.99135	-0.145702	1	6.05247	0.110378	1
Arl1	7.45049	-0.210853	0.693964	7.56436	0.208622	1
Arl10	4.78772	-0.0473718	1	4.75082	-0.0865564	1
Arl11	1.32039	0.779829	1	1.41029	1.48487	1
Arl13a	1.2716	2.1445	0.970987	1.21839	1.82931	1
Arl13b	3.6242	-0.263719	1	3.68097	0.0129127	1
Arl14	0.998781	0	1	0.995694	0	1
Arl14epl	1.16811	-2.00792	1	1.16486	-1.99263	1
Arl15	4.50143	0.00199657	1	4.54384	0.195948	1
Arl16	5.95371	-0.0852188	1	5.89578	-0.193918	1
Arl2	6.54754	-0.107737	1	6.47014	-0.302435	1
Arl2bp	7.82922	-0.121973	1	7.97218	0.361353	1
Arl3	7.44726	-0.19659	1	7.58502	0.28568	1
Arl4a	5.69084	-0.104568	1	5.74971	0.146146	1
Arl4c	5.39015	0.106857	1	5.31605	-0.0483247	1
Arl4d	5.17714	0.391357	0.897925	4.94739	-0.239751	1
Arl5a	6.34141	-0.108357	1	6.33797	-0.0383835	1
Arl5b	4.02939	-0.159883	1	4.03407	-0.0709686	1
Arl5c	0.998781	0	1	0.995694	0	1
Arl6	4.7406	-0.564004	0.307489	4.79442	-0.25944	1
Arl6ip1	7.36438	0.00288136	1	7.32284	-0.0488512	1
Arl6ip4	6.30342	-0.0121363	1	6.38855	0.308986	1
Arl6ip5	7.46521	-0.235286	0.705438	7.49358	-0.0626512	1
Arl6ip6	3.33244	0.0754948	1	3.31567	0.0953177	1
Arl8a	7.05364	0.149189	1	7.09138	0.314688	0.423506
Arl9	0.998781	0	1	0.995694	0	1
Armc1	6.39568	-0.122332	1	6.40414	-0.0172163	1
Armc10	5.55679	-0.0819855	1	5.53219	-0.0781024	1
Armc12	2.1371	5.79375	0.312586	0.995694	0	1
Armc2	1.93708	-0.418173	1	1.96532	-0.152765	1
Armc3	2.05852	-0.723158	1	1.99642	-1.19536	1
Armc5	2.73529	0.32985	1	2.58042	-0.242568	1
Armc6	4.22785	-0.00135342	1	4.10185	-0.378493	1
Armc7	2.14126	-0.403676	1	2.16439	-0.183302	1
Armc8	5.76253	-0.180619	1	5.80307	0.0229613	1
Armc9	4.75253	-0.011881	1	4.75093	0.0510667	1
Armcx1	5.5895	-0.107589	1	5.6362	0.108139	1
Armcx2	6.37171	-0.000294648	1	6.42133	0.210202	1
Armcx3	6.07385	-0.0361095	1	6.07897	0.05922	1
Armcx4	4.90839	0.239871	1	4.8985	0.280035	1
Armcx5	5.57477	-0.120186	1	5.64518	0.169541	1
Armh1	1.54309	-0.391653	1	1.49758	-0.823351	1
Armh2	0.998781	0	1	0.995694	0	1
Armh3	4.56425	-0.0250783	1	4.50826	-0.137326	1
Armt1	5.06849	-0.0511915	1	5.02212	-0.121771	1
Arnt	3.79531	0.200475	1	3.72249	0.0293927	1
Arnt2	7.01623	0.172412	0.923633	6.95267	0.0649317	1
Arntl	5.31116	-0.11463	1	5.32414	-0.00387233	1
Arntl2	2.62246	-0.11742	1	2.63853	0.028855	1
Arpc1a	7.60168	-0.0311143	1	7.62897	0.11908	1
Arpc1b	4.70836	-0.00739334	1	4.66979	-0.0630826	1
Arpc2	7.71832	-0.049247	1	7.81068	0.290634	1
Arpc3	7.89195	-0.0663969	1	7.98562	0.275713	1
Arpc4	7.73513	-0.090418	1	7.68289	-0.18235	1
Arpc5l	6.73818	-0.194722	1	6.65398	-0.406942	0.350478
Arpin	4.04908	0.0637681	1	4.07887	0.217455	1
Arpp19	7.77508	-0.160428	1	7.82927	0.0795969	1
Arpp21	6.56922	0.109749	1	6.60855	0.290585	1
Arr3	1.58371	0.42934	1	1.62081	0.727394	1
Arrb1	7.33382	0.135143	1	7.30143	0.114892	1
Arrb2	4.87223	0.018832	1	4.86381	0.0559533	1
Arrdc1	2.87184	0.0328131	1	2.85177	0.0290052	1
Arrdc2	2.6416	0.663937	1	2.38721	-0.305917	1
Arrdc3	5.3088	0.168243	1	5.2769	0.140481	1
Arrdc4	2.99941	0.140459	1	2.93498	-0.0336855	1
Arrdc5	0.998781	0	1	0.995694	0	1
Arsa	4.72128	0.0394968	1	4.63663	-0.162094	1
Arsb	5.59796	0.058416	1	5.57726	0.0532406	1
Arsg	3.10054	-0.0598807	1	3.08295	-0.053348	1
Arsh	1.80591	0.290819	1	1.69561	-0.388363	1
Arsi	1.62347	-0.181926	1	1.58125	-0.48868	1
Arsj	1.41384	0.819198	1	1.41099	0.87353	1
Arsk	4.47598	-0.223556	1	4.49796	-0.0852037	1
Arsl	4.0053	1.56893	0.515554	3.49631	0.482874	1
Art1	0.998781	0	1	0.995694	0	1
Art3	2.58413	-0.165752	1	2.63982	0.150859	1
Art4	0.998781	0	1	0.995694	0	1
Art5	0.998781	0	1	0.995694	0	1
Artn	1.54342	0.622181	1	1.54037	0.678566	1
Arv1	3.7276	-0.227974	1	3.63863	-0.518228	1
Arvcf	3.65507	-0.419734	1	3.70573	-0.15421	1
Arx	2.71755	0.264291	1	2.65789	0.109044	1
As3mt	4.08475	-0.331184	1	4.15048	-0.0155814	1
Asah1	6.83072	-0.257292	0.99469	6.8512	-0.109724	1
Asap1	5.38301	0.367001	0.493523	5.39645	0.480586	0.873512
Asap2	4.83488	0.455075	0.669714	4.71733	0.190752	1
Asap3	3.10009	0.0205139	1	2.99505	-0.341351	1
Asb1	4.96773	0.0514921	1	4.9308	0.0169694	1
Asb10	0.998781	0	1	0.995694	0	1
Asb11	0.998781	0	1	0.995694	0	1
Asb12	0.998781	0	1	0.995694	0	1
Asb13	4.66107	0.00490229	1	4.56247	-0.252301	1
Asb14	2.24626	-0.0320665	1	2.21738	-0.102913	1
Asb15	1.2209	1.78314	1	1.11055	0.603142	1
Asb16	1.32052	-1.0242	1	1.31703	-0.97854	1
Asb17	0.998781	0	1	0.995694	0	1
Asb18	0.998781	0	1	0.995694	0	1
Asb2	3.57391	0.0919959	1	3.56433	0.121683	1
Asb3	4.53509	-0.15364	1	4.52085	-0.127096	1
Asb4	1.99915	-0.294456	1	2.02553	-0.0544814	1
Asb5	1.73592	0.210218	1	1.65887	-0.262899	1
Asb6	4.67142	-0.0105326	1	4.59673	-0.176416	1
Asb7	4.10048	0.0831465	1	4.04625	-0.0199	1
Asb8	6.06432	-0.00594954	1	6.00855	-0.101256	1
Asb9	0.998781	0	1	0.995694	0	1
Ascc1	4.4267	-0.0888215	1	4.4056	-0.0837354	1
Ascc2	3.67971	0.238633	1	3.59137	0.0116529	1
Ascl1	1.87331	0.0682941	1	1.83846	-0.0794263	1
Ascl2	1.05751	1.56994	1	0.995694	0	1
Ascl3	1.05737	-1.00538	1	1.11055	0.603142	1
Ascl4	1.05775	1.57033	1	1.05433	1.59823	1
Ascl5	0.998781	0	1	0.995694	0	1
Asdurf	3.79033	-0.140097	1	3.87687	0.226637	1
Asf1a	4.89985	-0.300082	0.946314	4.92987	-0.124449	1
Asf1b	1.32065	-0.0268109	1	1.31735	0.0237693	1
Asgr2	1.05773	-1.00568	1	1.05462	-0.995093	1
Ash1l	6.48075	0.254811	0.4844	6.44824	0.227792	1
Ash2l	5.72631	-0.0511798	1	5.74105	0.0609909	1
Asic1	5.32612	0.320306	0.687493	5.28088	0.265767	1
Asic2	4.90747	0.203454	1	4.83132	0.0430664	1
Asic3	2.98436	-0.00309644	1	2.93401	-0.129677	1
Asic4	4.13525	-0.114405	1	4.15987	0.0406997	1
Asic5	0.998781	0	1	0.995694	0	1
Asl	5.29468	-0.13624	1	5.25683	-0.179215	1
Asns	6.4694	0.111287	1	6.4034	-0.008298	1
Asnsd1	5.75172	0.00443388	1	5.67808	-0.147764	1
Aspa	4.27911	-0.0875337	1	4.33057	0.155858	1
Aspdh	1.11415	0.564267	1	1.05462	-0.995093	1
Aspg	1.58352	0.429336	1	1.49768	-0.167007	1
Asph	5.51137	-0.00465969	1	5.56849	0.241307	1
Asphd1	5.12286	0.257914	1	4.95584	-0.202086	1
Asphd2	5.2902	0.053112	1	5.23424	-0.0442858	1
Aspm	1.58382	-0.0297978	1	1.58088	0.0264086	1
Aspn	2.56371	-0.12267	1	2.53963	-0.157702	1
Asprv1	1.77154	0.734438	1	1.69547	0.405688	1
Aspscr1	7.12307	0.123449	1	7.1306	0.216823	1
Asrgl1	7.01939	-0.363981	0.128961	7.01841	-0.289062	0.873512
Ass1	5.39142	-0.359129	1	5.39236	-0.27975	1
Aste1	3.25919	0.0824787	1	3.23087	0.0530604	1
Astl	0.998781	0	1	0.995694	0	1
Astn2	4.97563	0.226984	1	4.87455	-0.00971611	1
Asxl1	4.40648	0.26436	1	4.33947	0.135699	1
Asxl2	3.91246	0.232225	1	3.84448	0.0865498	1
Asxl3	2.45749	0.667948	1	2.36526	0.397894	1
Asz1	0.998781	0	1	0.995694	0	1
Atad2	2.24684	-0.224648	1	2.2445	-0.164291	1
Atad2b	4.41413	-0.271912	1	4.50802	0.106682	1
Atad5	2.32049	0.137691	1	2.36534	0.397894	1
Atat1	3.7625	0.17757	1	3.61951	-0.256608	1
Ate1	5.86702	-0.0655392	1	5.86014	-0.0218414	1
Atf1	4.76238	-0.0476519	1	4.78972	0.0990062	1
Atf2	6.5988	0.0683207	1	6.68831	0.382846	0.616106
Atf3	1.73592	0.55404	1	1.76967	0.793094	1
Atf4	7.94499	-0.0769606	1	7.9221	-0.069766	1
Atf5	4.0125	-0.235284	1	3.96165	-0.365472	1
Atf6	5.09318	0.248777	1	5.06307	0.221573	1
Atf6b	5.36123	0.260184	0.916233	5.22916	-0.0619059	1
Atf7ip2	1.5017	-0.221578	1	1.53994	0.196187	1
Atg10	3.58571	0.0724721	1	3.66334	0.386624	1
Atg101	5.89107	-0.134625	1	5.88195	-0.0817087	1
Atg13	5.51074	0.413369	0.349399	5.40307	0.186667	1
Atg14	4.26603	-0.0960197	1	4.28102	0.0294867	1
Atg16l1	5.08967	-0.0727796	1	5.10003	0.0351108	1
Atg16l2	2.60315	-0.486965	1	2.57946	-0.536957	1
Atg2a	4.35156	0.596448	0.433598	4.13266	0.040512	1
Atg2b	5.40677	0.187634	1	5.36188	0.133474	1
Atg3	7.12205	-0.159148	1	7.25379	0.302069	1
Atg4a	3.39165	-0.0330472	1	3.47093	0.29589	1
Atg4b	5.34208	0.0587552	1	5.3024	0.0103803	1
Atg4c	4.96633	0.0214561	1	4.93686	-0.00186891	1
Atg4d	4.80066	0.0353218	1	4.70904	-0.18242	1
Atg5	5.00369	-0.204046	1	4.98481	-0.1938	1
Atg7	4.68931	0.0707915	1	4.64228	-0.00168598	1
Atg9a	5.2042	0.492758	0.167565	5.0049	0.00576315	1
Atg9b	0.998781	0	1	0.995694	0	1
Atic	5.00734	0.078287	1	4.96963	0.0356324	1
Atl1	7.03122	-0.0549701	1	7.07014	0.131728	1
Atl2	5.80329	-0.121158	1	5.77899	-0.122575	1
Atl3	4.16786	0.131164	1	4.07763	-0.104558	1
Atm	4.4855	0.00165452	1	4.43723	-0.0808333	1
Atmin	5.28318	0.221831	1	5.27676	0.267468	1
Atn1	4.64387	1.04031	0.140224	4.26669	0.14952	1
Atoh1	0.998781	0	1	0.995694	0	1
Atoh7	1.11428	0.564467	1	1.05462	-0.995093	1
Atoh8	1.54346	-0.391661	1	1.45524	-1.56296	1
Atox1	6.74402	-0.0997186	1	6.63419	-0.404409	1
Atp10a	2.67967	0.349194	1	2.57999	0.0287993	1
Atp10b	1.87286	0.0682939	1	1.86972	0.127209	1
Atp10d	2.71667	-0.0711002	1	2.69531	-0.08976	1
Atp11a	4.64869	-0.00177725	1	4.58502	-0.135585	1
Atp11b	5.46925	0.0256673	1	5.44748	0.0210533	1
Atp11c	3.72819	-0.178359	1	3.70796	-0.18538	1
Atp12a	0.998781	0	1	0.995694	0	1
Atp13a2	7.27482	0.365318	0.298887	7.10836	-0.0341474	1
Atp13a3	5.89047	0.0566065	1	5.85538	0.0199921	1
Atp13a4	4.11317	0.127172	1	4.03176	-0.0709839	1
Atp13a5	4.25122	-0.139405	1	4.30345	0.109117	1
Atp1a1	8.99402	0.236388	0.496324	8.90137	0.0442558	1
Atp1a2	9.36686	0.0701318	1	9.21691	-0.333119	1
Atp1a3	9.74597	0.681769	0.0595997	9.47926	0.063808	1
Atp1b1	10.8695	0.083769	1	10.8979	0.230862	0.894844
Atp1b2	7.19019	1.02891	0.185315	6.67729	-0.202393	1
Atp1b3	6.77108	-0.169576	1	6.7853	-0.042031	1
Atp1b4	0.998781	0	1	0.995694	0	1
Atp23	3.85743	-0.119791	1	3.89623	0.0843909	1
Atp2a1	1.41375	0.193931	1	1.4554	0.610827	1
Atp2a2	9.1631	0.17251	0.927466	9.13676	0.166977	1
Atp2a3	4.36149	0.0222991	1	4.17205	-0.619641	1
Atp2b1	8.4009	0.118907	1	8.49773	0.44202	0.490428
Atp2b2	8.12766	0.502796	0.111531	8.06207	0.404012	0.873512
Atp2b3	6.33102	0.289007	0.522867	6.23887	0.0942476	1
Atp2b4	6.82026	0.265577	0.702447	6.75101	0.142756	1
Atp2c1	6.55838	-0.093872	1	6.57829	0.0399241	1
Atp2c2	1.05737	-1.00538	1	1.05422	-0.995091	1
Atp4a	0.998781	0	1	0.995694	0	1
Atp4b	0.998781	0	1	0.995694	0	1
Atp5f1a	10.1287	-0.0732787	1	10.0983	-0.0919054	1
Atp5f1b	10.4551	-0.070665	1	10.4189	-0.107003	1
Atp5f1c	8.95438	-0.281559	0.817584	8.93379	-0.269781	1
Atp5f1d	7.63762	0.133078	1	7.44174	-0.433265	1
Atp5f1e	10.3124	-0.373073	0.757139	10.3396	-0.196273	1
Atp5if1	9.38142	-0.0733695	1	9.6052	0.594358	0.9406
Atp5mc1	9.69124	-0.227034	1	9.60886	-0.433965	1
Atp5mc2	8.36757	-0.00120244	1	8.26232	-0.264009	1
Atp5mc3	9.08985	-0.201302	1	8.93048	-0.710924	0.412661
Atp5md	9.08409	-0.448769	0.724555	9.11567	-0.251771	1
Atp5me	9.9902	-0.312677	0.947639	9.96879	-0.303865	1
Atp5mf	9.73034	-0.272439	0.887563	9.70578	-0.274517	1
Atp5mg	9.71713	-0.318088	1	9.65148	-0.47072	0.873512
Atp5mpl	9.59364	-0.378029	0.314487	9.61309	-0.226456	1
Atp5pb	8.65293	-0.192078	0.957342	8.67681	-0.0404542	1
Atp5pd	9.45974	-0.265048	0.942493	9.45341	-0.205061	1
Atp5pf	8.66091	-0.122825	1	8.63767	-0.121115	1
Atp5po	9.40145	-0.199573	0.997635	9.34351	-0.315441	1
ATP6	13.2295	0.071458	1	13.5054	0.812678	0.951842
Atp6ap1	8.16595	0.0523621	1	8.08713	-0.11463	1
Atp6ap1l	4.24209	-0.318361	1	4.2439	-0.231597	1
Atp6ap2	8.31304	-0.193975	1	8.29119	-0.187977	1
Atp6v0a1	8.06108	0.263572	0.150062	7.987	0.128255	1
Atp6v0a2	5.00606	0.0257219	1	4.96029	-0.0447829	1
Atp6v0a4	1.05737	-1.00538	1	1.05422	-0.995091	1
Atp6v0b	8.33007	-0.138133	1	8.27126	-0.254313	1
Atp6v0c	9.21991	0.252137	1	9.09134	-0.045927	1
Atp6v0d1	7.59373	0.141348	1	7.54021	0.0550544	1
Atp6v0d2	1.22147	3.15086	0.567996	0.995694	0	1
Atp6v0e1	5.79808	0.119923	1	5.75521	0.0649987	1
Atp6v0e2	8.25014	0.0118233	1	8.24434	0.0653252	1
Atp6v1a	8.51694	-0.0838127	1	8.47959	-0.126669	1
Atp6v1b1	1.22039	-2.33023	1	1.26749	-0.70935	1
Atp6v1b2	9.18883	-0.0962854	1	9.17271	-0.0699073	1
Atp6v1c1	7.87762	-0.19815	0.963217	7.93794	0.0656184	1
Atp6v1c2	2.62169	-0.381394	1	2.71139	0.104397	1
Atp6v1d	8.58409	-0.104588	1	8.70973	0.326216	1
Atp6v1e1	9.08895	-0.0471746	1	9.04651	-0.105003	1
Atp6v1e2	0.998781	0	1	0.995694	0	1
Atp6v1f	8.68202	-0.276694	0.249515	8.6605	-0.268628	1
Atp6v1fnb	2.24584	0.152298	1	2.1656	-0.183281	1
Atp6v1g1	8.63044	-0.138294	1	8.57662	-0.237764	0.873512
Atp6v1g2	8.27095	0.257991	0.613266	8.2128	0.165739	1
Atp6v1g3	1.05737	-1.00538	1	1.05422	-0.995091	1
Atp6v1h	7.37975	-0.0808098	1	7.36728	-0.0445297	1
Atp7a	3.39188	-0.0330523	1	3.3423	-0.14856	1
Atp7b	2.02814	-0.114052	1	1.99573	-0.235192	1
ATP8	12.6414	0.211823	1	12.7083	0.447701	1
Atp8a1	6.78412	0.106454	1	6.7437	0.0660527	1
Atp8a2	5.45078	0.383035	0.276962	5.34856	0.170578	1
Atp8b1	1.771	0.416436	1	1.76864	0.474949	1
Atp8b2	5.41482	0.224176	1	5.37945	0.197953	1
Atp8b3	2.14138	0.243672	1	2.11075	0.172634	1
Atp8b4	1.41379	0.193928	1	1.41109	0.247626	1
Atp9a	8.24415	0.042192	1	8.19525	-0.0286813	1
Atp9b	5.4604	-0.124319	1	5.43475	-0.125267	1
Atpaf1	5.62393	0.0418522	1	5.62309	0.0994302	1
Atpaf2	5.01144	0.0547549	1	4.96382	-0.0260506	1
Atpsckmt	4.58906	-0.0171533	1	4.56693	-0.00353282	1
Atr	3.80657	-0.215648	1	3.8027	-0.153105	1
Atraid	6.17402	-0.244747	0.958363	6.153	-0.248564	1
Atrn	6.54633	0.134803	1	6.50451	0.0931843	1
Atrnl1	6.91354	-0.00274656	1	6.92694	0.10758	1
Atrx	6.31142	-0.00639259	1	6.43059	0.403388	0.873512
Atxn1	5.08853	0.469154	0.32498	4.89417	-0.0201901	1
Atxn10	7.66064	-0.170035	1	7.66615	-0.0751986	1
Atxn1l	4.02019	0.114848	1	4.00296	0.129855	1
Atxn2	4.87145	0.394396	0.494631	4.79083	0.222824	1
Atxn2l	4.99707	0.58814	0.225226	4.85515	0.277203	1
Atxn3	4.91362	0.0487205	1	4.92749	0.148143	1
Atxn7	3.76139	0.133175	1	3.77785	0.251824	1
Atxn7l1	3.41301	0.226308	1	3.42354	0.324793	1
Atxn7l2	3.12684	0.121784	1	3.09597	0.0825965	1
Atxn7l3	6.87126	0.180301	0.870295	6.83533	0.149025	1
Atxn7l3b	7.53833	0.0277265	1	7.50322	-0.00320773	1
Auh	6.60043	-0.0722593	1	6.63484	0.100094	1
Aup1	5.90195	0.00980632	1	5.79785	-0.244542	0.983444
Aurkaip1	7.39877	-0.113806	1	7.34834	-0.198123	1
Aurkb	1.41358	0.193932	1	1.45503	0.610826	1
Aurkc	1.58365	0.86288	1	1.54001	0.678571	1
Auts2	4.36919	0.717571	0.209038	4.16566	0.22657	1
Aven	2.85562	-0.134611	1	2.87019	-0.00413374	1
Avil	1.62322	0.259257	1	1.58074	0.0264094	1
Avl9	5.81015	0.0193932	1	5.79334	0.0430175	1
Avpi1	6.46031	-0.11055	1	6.35448	-0.397833	0.873512
Avpr1a	1.45862	-0.705728	1	1.45549	-0.653564	1
Avpr1b	1.0578	-1.00573	1	1.05471	-0.995094	1
Avpr2	1.41315	0.819202	1	1.41027	0.873534	1
Awat1	0.998781	0	1	0.995694	0	1
Awat2	0.998781	0	1	0.995694	0	1
Axin1	4.60784	-0.146866	1	4.60843	-0.0672309	1
Axin2	4.13413	-0.0103627	1	4.11755	0.00620048	1
Axl	4.38542	-0.168069	1	4.35681	-0.188361	1
Azgp1	1.50074	-1.74246	1	1.45426	-3.29774	1
Azi2	6.31545	-0.09191	1	6.33105	0.0278403	1
Azin1	6.35119	0.10151	1	6.2756	-0.0506211	1
Azin2	5.63738	0.014969	1	5.53507	-0.244094	1
B2m	7.50983	0.247228	1	7.47146	0.209558	1
B3galnt1	6.30334	-0.136306	1	6.33792	0.0422883	1
B3galnt2	4.00574	0.141076	1	3.95676	0.0556501	1
B3galt1	4.96671	0.00340666	1	5.10076	0.455572	0.807527
B3galt2	5.6091	0.0583923	1	5.66257	0.277598	0.9406
B3galt4	3.9202	0.482869	0.757726	3.7285	-0.034111	1
B3galt5	4.07107	0.405145	0.929104	3.93157	0.0560871	1
B3galt6	2.87416	-0.0659305	1	2.76818	-0.476415	1
B3gat1	7.4375	0.310244	0.49374	7.3578	0.159211	1
B3gat2	5.48565	-0.294152	0.728231	5.58146	0.0993937	1
B3gat3	7.53786	-0.100888	1	7.47915	-0.212764	1
B3glct	5.0712	0.109216	1	4.96516	-0.151429	1
B3gnt2	5.01204	-0.0155364	1	5.06249	0.203528	1
B3gnt3	0.998781	0	1	0.995694	0	1
B3gnt4	1.45798	-0.0287287	1	1.45444	0.025463	1
B3gnt5	1.62312	-0.68139	1	1.62017	-0.626094	1
B3gnt6	0.998781	0	1	0.995694	0	1
B3gnt7	1.62341	-0.181926	1	1.65866	0.164417	1
B3gnt8	1.73518	-0.156091	1	1.7322	-0.0984472	1
B3gnt9	2.22148	0.219436	1	2.11098	-0.276794	1
B3gntl1	4.38097	-0.188382	1	4.32726	-0.299422	1
B4galnt1	4.95845	0.311174	0.789887	4.82751	0.00240995	1
B4galnt2	1.16807	1.29834	1	1.05422	-0.995091	1
B4galnt3	1.66123	-0.319527	1	1.65817	-0.262895	1
B4galnt4	5.06636	0.161491	1	5.06935	0.234904	1
B4galt1	2.39127	-0.0322944	1	2.38855	0.0286002	1
B4galt2	6.25236	-0.170254	1	6.30343	0.0609357	1
B4galt3	4.66843	0.079575	1	4.58626	-0.110365	1
B4galt4	4.49786	-0.0683169	1	4.49334	-0.00549335	1
B4galt5	4.75303	0.279196	1	4.78261	0.416392	0.811466
B4galt6	6.16092	0.42797	0.160277	6.01942	0.107279	1
B4galt7	4.46882	0.0284377	1	4.36943	-0.237177	1
B4gat1	5.7963	-0.0648192	1	5.74673	-0.150595	1
B9d1	4.6953	-0.424738	0.971459	4.62727	-0.627072	0.873512
B9d2	4.40939	-0.11794	1	4.30893	-0.404561	1
Baalc	6.99813	-0.0373753	1	7.06858	0.244387	1
Baat	1.4577	-3.33207	0.778186	1.49709	-1.71485	1
Babam1	6.35778	-0.00423327	1	6.30614	-0.0841259	1
Babam2	5.71799	-0.0619472	1	5.74849	0.091862	1
Bace1	6.24819	0.130802	1	6.16567	-0.0417045	1
Bace2	3.63318	0.0347442	1	3.51944	-0.32341	1
Bach1	4.42981	-0.0424868	1	4.3753	-0.155353	1
Bach2	2.73456	0.329861	1	2.63881	0.0288649	1
Bad	5.77299	-0.197295	1	5.68222	-0.434183	0.423398
Bag1	7.39784	-0.0987333	1	7.56879	0.457847	0.981318
Bag2	4.8423	-0.10836	1	4.97862	0.370254	0.966624
Bag3	2.9966	0.708078	0.935441	2.69462	-0.338922	1
Bag4	5.02558	0.0602436	1	5.07293	0.272727	1
Bag5	6.55174	0.0906968	1	6.61096	0.320359	0.757226
Bag6	6.78371	0.18368	0.930717	6.67995	-0.0477219	1
Bahcc1	2.78684	0.895655	0.490476	2.61893	0.43226	1
Bahd1	4.05655	0.262185	1	3.91674	-0.12261	1
Baiap2	7.20448	0.0447945	1	7.14198	-0.07295	1
Baiap2l1	1.83921	0.752594	1	1.5395	-1.85226	1
Baiap2l2	3.10006	0.253937	1	2.99433	-0.0602038	1
Baiap3	4.94145	-0.309509	1	4.97939	-0.109369	1
Bak1	3.2949	0.0120736	1	3.23024	-0.166724	1
Banf1	7.08676	-0.471551	0.0309453	7.1025	-0.325914	0.873512
Banf2	0.998781	0	1	0.995694	0	1
Bank1	1.11451	0.564557	1	1.11109	0.603139	1
Bap1	6.74325	0.0356412	1	6.74532	0.114521	1
Bard1	1.32028	0.77983	1	1.21749	-0.394398	1
Barhl1	1.73475	0.210214	1	1.65731	-0.262906	1
Barhl2	2.58169	0.218384	1	2.43085	-0.40212	1
Barx1	0.998781	0	1	0.995694	0	1
Barx2	1.90572	0.775818	1	1.83839	0.530224	1
Basp1	6.93547	0.168837	1	7.1579	0.801989	0.9406
Batf	1.16849	1.2984	1	1.26885	2.19251	1
Batf2	2.36768	0.488462	1	2.2929	0.259856	1
Batf3	1.32057	-0.0268104	1	1.26842	-0.715835	1
Bax	6.00966	-0.0447061	1	5.9617	-0.116299	1
Baz1a	3.2966	-0.0557175	1	3.39068	0.333114	1
Baz1b	5.87957	0.0696642	1	5.91165	0.22516	1
Baz2a	4.29277	0.49637	0.555991	4.15104	0.152123	1
Baz2b	5.07734	0.0780651	1	5.10949	0.231629	1
Bbc3	2.29716	0.199102	1	2.26932	0.148763	1
Bbip1	5.51778	-0.313364	0.962025	5.61851	0.0900493	1
Bbof1	3.10136	-0.141826	1	3.22297	0.356448	1
Bbox1	3.63325	-0.391225	1	3.65948	-0.211665	1
Bbs1	4.38347	0.060406	1	4.27082	-0.247204	1
Bbs10	3.10046	0.177287	1	3.06891	0.138079	1
Bbs12	3.75436	-0.223672	1	3.75864	-0.127614	1
Bbs2	5.19027	-0.274877	0.948641	5.19491	-0.188667	1
Bbs4	4.63858	-0.19292	1	4.66029	-0.0480237	1
Bbs5	4.05983	-0.245971	1	4.10174	-0.029891	1
Bbs7	4.25455	-0.107281	1	4.28345	0.0600958	1
Bbs9	4.23963	-0.284324	1	4.21514	-0.294993	1
Bbx	4.70371	0.0258368	1	4.687	0.0445785	1
Bcam	3.37871	0.173378	1	3.26642	-0.160308	1
Bcan	7.17448	-0.116989	1	7.07231	-0.389354	1
Bcap29	6.29308	-0.163081	1	6.24092	-0.259287	1
Bcap31	6.44526	0.0449533	1	6.36641	-0.11995	1
Bcar1	5.17473	0.271386	1	5.03105	-0.100552	1
Bcar3	4.24152	0.0401601	1	4.16181	-0.166251	1
Bcas1	5.86914	-0.0723356	1	5.89756	0.0808438	1
Bcas2	7.30219	-0.0790346	1	7.29203	-0.03882	1
Bcas3	5.44126	0.145014	1	5.38423	0.0475762	1
Bcat1	6.6431	0.0969646	1	6.68756	0.287456	0.487721
Bcat2	3.62726	1.09325	0.494908	3.12156	-0.385967	1
Bccip	5.6968	-0.124693	1	5.71619	0.00470104	1
Bcdin3d	3.18137	0.234495	1	3.13706	0.156917	1
Bche	3.32155	0.226024	1	3.25625	0.0757309	1
Bckdha	5.66367	0.00982077	1	5.62217	-0.0547978	1
Bckdhb	5.04904	-0.0919574	1	4.94416	-0.379338	0.896198
Bckdk	5.85804	0.12419	1	5.76265	-0.0885359	1
Bcl10	4.81861	0.0277326	1	4.69148	-0.339983	1
Bcl11a	5.6445	0.317192	0.567996	5.57391	0.1878	1
Bcl11b	5.25637	0.366634	0.417514	5.13844	0.100449	1
Bcl2	3.45694	-0.0330725	1	3.31411	-0.545979	1
Bcl2a1	2.69829	-0.032611	1	2.67536	-0.0513037	1
Bcl2l1	6.61532	0.0715203	1	6.57198	0.0103639	1
Bcl2l10	1.05763	1.57015	1	0.995694	0	1
Bcl2l11	2.29593	0.366298	1	2.16454	-0.1833	1
Bcl2l12	2.36818	0.181803	1	2.26832	-0.223192	1
Bcl2l14	1.05751	1.56994	1	0.995694	0	1
Bcl2l15	2.05734	-0.446514	1	2.13877	0.0986636	1
Bcl3	1.05781	-1.00574	1	1.05471	-0.995094	1
Bcl6	4.615	0.367407	1	4.39088	-0.272795	1
Bcl6b	1.32056	0.779678	1	1.36528	1.19496	1
Bcl7a	5.14432	0.293261	0.942493	5.14553	0.365844	1
Bcl7b	5.69514	-0.0696939	1	5.7418	0.137866	1
Bcl7c	4.383	-0.02385	1	4.30543	-0.207271	1
Bcl9	3.72352	0.594817	0.550324	3.57839	0.238299	1
Bcl9l	3.58034	0.858095	0.278631	3.27881	0.0292256	1
Bclaf3	4.11555	-0.151584	1	4.14234	0.00659348	1
Bco1	0.998781	0	1	0.995694	0	1
Bco2	1.05737	-1.00538	1	1.05422	-0.995091	1
Bcor	3.25827	0.283834	1	3.21865	0.218717	1
Bcorl1	3.05605	0.573708	1	2.93433	0.242094	1
Bcr	5.71423	0.222865	1	5.63414	0.0595991	1
Bdh1	5.5157	0.20247	1	5.45805	0.10166	1
Bdh2	4.21122	-0.136785	1	4.20306	-0.107681	1
Bdkrb1	1.05763	-1.00559	1	1.05449	-0.995092	1
Bdkrb2	0.998781	0	1	0.995694	0	1
Bdnf	4.41049	-0.29282	1	4.47366	0.00288799	1
Bdp1	4.8849	0.170352	1	4.92432	0.343318	0.94299
Bean1	2.11425	0.112511	1	2.08364	0.0281433	1
Becn1	6.54573	0.0134998	1	6.52112	0.00977261	1
Becn2	0.998781	0	1	0.995694	0	1
Begain	5.02022	0.575592	0.164576	4.81723	0.0837576	1
Bend3	2.52106	0.105023	1	2.45359	-0.123366	1
Bend4	2.85671	0.164258	1	2.81799	0.0976873	1
Bend5	4.29683	0.0965841	1	4.2759	0.10089	1
Bend6	7.01634	0.180324	0.95143	6.97411	0.127003	1
Bend7	3.25612	0.593847	1	3.05394	0.00111278	1
Best1	1.93747	-0.124446	1	1.9655	0.115386	1
Best2	0.998781	0	1	0.995694	0	1
Best3	1.05751	1.56994	1	0.995694	0	1
Best4	0.998781	0	1	0.995694	0	1
Bet1	4.80453	-0.17505	1	4.77374	-0.218177	1
Bet1l	5.32544	0.0599461	1	5.31885	0.122919	1
Bex1	8.24861	0.508646	1	8.40253	0.919786	0.9406
Bex3	8.27749	-0.215162	0.593679	8.44725	0.353059	0.983444
Bex4	4.93297	-0.672129	0.109731	5.21837	0.380463	1
Bfar	4.41497	-0.0987133	1	4.41866	-0.0168875	1
Bfsp1	2.34425	-0.840926	1	2.26681	-1.46129	1
Bfsp2	1.84006	-0.137923	1	1.80281	-0.320727	1
Bgn	3.78104	-0.274355	1	3.67811	-0.641009	0.9406
Bhlha15	1.1685	-0.0224809	1	1.16611	0.0198285	1
Bhlha9	1.41405	1.43074	1	1.26875	0.345203	1
Bhlhb9	5.54451	-0.172818	1	5.6665	0.269921	1
Bhlhe22	4.01564	-0.213805	1	4.07444	0.0717933	1
Bhlhe23	1.11425	2.30425	1	0.995694	0	1
Bhlhe40	6.00066	0.281613	0.920806	5.97693	0.279007	0.873512
Bhlhe41	4.11272	0.323582	1	4.1578	0.508796	0.873512
Bhmt	1.80729	-1.7751	1	1.73327	-4.09629	1
Bhmt2	1.169	-2.00865	1	1.2686	0.344828	1
Bicc1	2.84094	-0.20674	1	2.76897	-0.476405	1
Bicd1	5.11224	0.102046	1	5.10282	0.134307	1
Bicd2	5.25614	0.0936341	1	5.19361	-0.0223237	1
Bicdl1	5.10219	0.0693655	1	5.09161	0.108067	1
Bicdl2	1.27128	1.19558	1	1.11093	-1.57841	1
Bicra	2.16732	1.10521	0.6905	1.90181	0.0277228	1
Bicral	4.43218	0.470302	0.564851	4.33553	0.259356	1
Bid	4.15657	0.154915	1	4.16565	0.258578	1
Bik	1.1145	-1.59265	1	1.16582	0.0198184	1
Bin1	6.78849	0.0113935	1	6.74181	-0.0582693	1
Bin2	2.11454	-0.336538	1	2.1928	0.159618	1
Bin3	4.67533	-0.0181619	1	4.74918	0.268284	1
Birc3	2.78854	0.312378	1	2.75024	0.245778	1
Birc5	1.41387	0.193928	1	1.36539	-0.238929	1
Birc6	5.89486	0.138548	1	5.87769	0.154429	1
Birc7	2.29581	0.0267229	1	2.19108	-0.469377	1
Bivm	4.38182	-0.10043	1	4.40976	0.0573751	1
Blk	0.998781	0	1	0.995694	0	1
Blm	2.2963	0.026724	1	2.29357	0.087397	1
Blmh	5.9306	-0.227634	0.917134	5.96655	-0.0260815	1
Blnk	2.43512	0.452509	1	2.38849	0.339015	1
Bloc1s1	7.23847	-0.211031	0.943577	7.17641	-0.346281	0.929869
Bloc1s2	5.77595	-0.152897	1	5.8099	0.0299358	1
Bloc1s3	3.02983	0.0803252	1	2.94807	-0.177825	1
Bloc1s4	3.90585	-0.0746659	1	3.83402	-0.255647	1
Bloc1s5	3.92981	-0.15636	1	3.92087	-0.122561	1
Bloc1s6	4.94745	0.14378	1	4.96695	0.265266	1
Blvra	4.39639	-0.190245	1	4.40262	-0.0892286	1
Blvrb	6.27662	-0.322187	0.478189	6.2211	-0.438432	0.211967
Blzf1	4.49094	-0.166592	1	4.56682	0.137073	1
Bmerb1	7.63653	0.0511864	1	7.66062	0.18791	1
Bmf	1.9061	-0.0312951	1	1.93419	0.208441	1
Bmi1	5.9635	-0.0930344	1	6.03996	0.212269	1
Bmp1	3.70628	0.0465709	1	3.62686	-0.163315	1
Bmp10	0.998781	0	1	0.995694	0	1
Bmp15	2.66266	-0.0732242	1	2.67856	0.0684198	1
Bmp2	1.93775	-0.418176	1	1.93442	-0.359429	1
Bmp2k	3.96767	-0.0201733	1	3.98145	0.0935931	1
Bmp3	3.15626	-0.00740768	1	3.1117	-0.105803	1
Bmp4	2.2724	-0.283561	1	2.21878	-0.528252	1
Bmp5	2.02951	-0.652743	1	2.05572	-0.387151	1
Bmp6	3.16938	-0.34893	1	3.08244	-0.692303	1
Bmp7	3.77313	-0.452865	0.997635	3.6972	-0.726501	0.757226
Bmper	3.39193	0.090667	1	3.36603	0.0716933	1
Bmpr1a	5.8189	-0.0501174	1	5.80555	-0.0077855	1
Bmpr1b	4.65394	-0.239798	1	4.67795	-0.0779641	1
Bmpr2	6.18625	0.219955	0.82166	6.1947	0.311149	0.9406
Bms1	4.60867	-0.0735325	1	4.67619	0.203797	1
Bmt2	4.98608	-0.212801	1	5.0015	-0.0854231	1
Bmx	1.58382	-0.0297978	1	1.58088	0.0264086	1
Bnc1	1.05737	-1.00538	1	1.11143	0.603153	1
Bnip1	4.83806	-0.313034	0.919454	4.88918	-0.0622685	1
Bnip2	4.98685	0.073974	1	4.98367	0.125469	1
Bnip3	8.15191	-0.13559	1	8.27782	0.304044	1
Bnip3l	6.91088	0.0322112	1	6.91444	0.109812	1
Bnip5	2.3679	-0.143253	1	2.3645	-0.0824903	1
Bnipl	1.16851	1.29828	1	1.11088	0.60314	1
Boc	3.76063	0.133164	1	3.66625	-0.12266	1
Bod1	5.85521	-0.184478	1	5.84115	-0.149758	1
Bod1l1	5.49506	0.0329143	1	5.56225	0.292704	0.980598
Bok	5.69819	-0.0197816	1	5.59331	-0.31184	1
Bola1	6.37949	-0.101521	1	6.23873	-0.533441	1
Bola2b	6.50545	-0.162577	1	6.44731	-0.289336	1
Bola3	5.642	-0.0758418	1	5.59747	-0.156634	1
Boll	0.998781	0	1	0.995694	0	1
Bop1	4.49084	-0.00718488	1	4.42032	-0.168214	1
Bora	2.19532	0.289857	1	2.16602	0.229987	1
Borcs5	4.9927	0.183578	1	4.95562	0.154932	1
Borcs6	4.05993	-0.0597429	1	4.00971	-0.170856	1
Borcs7	5.73837	0.0119107	1	5.64919	-0.194164	1
Borcs8	6.01367	-0.168446	1	6.08509	0.124737	1
Bpgm	6.15807	-0.084452	1	6.15145	-0.0336722	1
Bphl	4.94858	-0.292394	1	4.83586	-0.653687	0.180936
Bpi	0.998781	0	1	0.995694	0	1
Bpifa1	5.96302	-1.25474	1	6.10185	-0.517446	1
Bpifa2-1	1.05775	1.57033	1	1.05521	1.59824	1
Bpifa2-2	1.05773	-1.00568	1	1.11112	0.603142	1
Bpifa3	0.998781	0	1	0.995694	0	1
Bpifa6	6.02357	10.5286	0.111531	2.04939	5.64133	0.0210188
Bpifb1	1.05767	1.57021	1	1.21762	3.18759	0.873512
Bpifb2	0.998781	0	1	0.995694	0	1
Bpifb3	3.88897	-2.23149	1	4.10577	-0.606605	1
Bpifb4	3.19235	-0.441181	1	3.27631	-0.0288291	1
Bpifb5	1.9058	0.516	1	1.76807	-0.213866	1
Bpifb6	2.29518	-0.951908	1	2.26534	-1.16715	1
Bpifb9	4.69057	4.47498	0.711165	3.04398	2.18871	1
Bpifc	0.998781	0	1	0.995694	0	1
Bpnt1	5.94501	-0.0544493	1	5.91405	-0.0796307	1
Bpnt2	6.47323	0.113161	1	6.44891	0.118998	1
Bptf	5.40871	0.20848	1	5.39069	0.215715	1
Braf	5.44702	0.247303	0.919454	5.42082	0.232137	1
Brat1	3.57225	0.0908626	1	3.53713	0.0476806	1
Brca1	1.62305	-0.181923	1	1.62005	-0.125483	1
Brca2	2.19491	0.289852	1	2.16527	0.229979	1
Brcc3	5.01647	-0.258606	1	5.09362	0.0592464	1
Brd1	5.04172	0.0355869	1	5.04315	0.10977	1
Brd2	6.50616	0.255213	0.58357	6.52009	0.35528	0.677122
Brd3	4.61199	0.0378176	1	4.64848	0.204967	1
Brd3os	4.20705	-0.0988724	1	4.26787	0.171852	1
Brd4	4.52252	0.857435	0.0869525	4.32775	0.436555	0.980598
Brd7	5.68345	0.0992617	1	5.7287	0.290016	0.97633
Brd9	5.42489	-0.0863734	1	5.48198	0.147135	1
Brdt	3.69924	0.250003	1	3.72844	0.39876	1
Brf1	4.54217	0.180166	1	4.48328	0.0645252	1
Brf2	3.98357	-0.245375	1	3.95505	-0.271138	1
Bri3	5.17788	-0.12929	1	5.13343	-0.19538	1
Bricd5	5.54736	0.0660207	1	5.44249	-0.189269	1
Brinp1	7.12978	0.0899645	1	7.19926	0.348035	0.757226
Brinp3	4.57355	-0.116265	1	4.63517	0.153077	1
Brip1	0.998781	0	1	1.05433	1.59823	1
Brix1	5.1215	-0.184559	1	5.13017	-0.0863204	1
Brk1	8.27517	-0.150377	1	8.24382	-0.176485	1
Brme1	3.94464	0.0197211	1	3.89242	-0.0827263	1
Brms1	4.84933	0.169278	1	4.77231	-0.00525394	1
Brms1l	5.55788	-0.0855758	1	5.63783	0.216926	1
Brox	5.90362	-0.297296	0.545997	5.93488	-0.112635	1
Brpf1	4.41804	0.138737	1	4.38149	0.0953198	1
Brpf3	4.23715	0.489728	0.493523	4.09599	0.145897	1
Brs3	1.32121	-2.81702	1	1.318	-2.79893	1
Brsk1	7.28358	0.228952	0.929104	7.22029	0.120248	1
Brsk2	6.36021	0.266898	0.600726	6.28902	0.136919	1
Brwd1	4.94446	-0.00234411	1	4.94365	0.0606596	1
Brwd3	3.35616	0.094336	1	3.35508	0.156676	1
Bscl2	6.99013	0.139438	1	6.90172	-0.0494571	1
Bsdc1	6.09116	-0.049818	1	6.07065	-0.0329354	1
Bsg	8.80775	0.0374407	1	8.74562	-0.0779969	1
Bsn	6.37721	0.935199	0.0230593	6.03994	0.17782	1
Bsnd	0.998781	0	1	0.995694	0	1
Bsph1	1.05763	-1.00559	1	1.11081	0.603141	1
Bspry	1.54284	0.140282	1	1.5392	0.196187	1
Bst1	3.11213	-0.0839104	1	2.97857	-0.619131	1
Bst2	2.68073	1.98714	0.00178436	2.13773	0.459964	1
Bsx	0.998781	0	1	0.995694	0	1
Btaf1	4.79875	-0.146014	1	4.81737	-0.0116454	1
Btbd1	5.7001	0.0674398	1	5.66333	0.0261492	1
Btbd10	6.38109	-0.0658264	1	6.43772	0.170483	1
Btbd11	3.68936	0.12729	1	3.62015	-0.040202	1
Btbd16	1.22108	0.712066	1	1.166	0.0198292	1
Btbd17	3.93882	-0.341703	1	3.8609	-0.595543	1
Btbd18	1.45802	0.55579	1	1.36436	-0.238936	1
Btbd19	3.05724	0.26475	1	2.91796	-0.198411	1
Btbd2	6.17162	0.124982	1	6.0298	-0.243361	1
Btbd3	6.41438	0.215893	1	6.28814	-0.0878994	1
Btbd6	5.71313	0.0196595	1	5.65081	-0.0892125	1
Btbd7	4.14822	-0.0674856	1	4.14675	-0.00472645	1
Btbd8	6.46986	0.0535914	1	6.52524	0.276242	0.883941
Btbd9	5.18134	0.115894	1	5.14369	0.077587	1
Btc	2.24615	-0.0320738	1	2.16554	-0.407986	1
Btd	3.48867	0.408589	1	3.42014	0.266994	1
Btf3	7.3989	0.0434189	1	7.33282	-0.0864397	1
Btf3l4	6.89664	-0.085633	1	6.89659	-0.0122051	1
Btg1	4.8016	0.00543726	1	4.73104	-0.153622	1
Btg2	3.49121	0.301293	1	3.2825	-0.406932	1
Btg3	5.42432	-0.0548407	1	5.41839	0.00753957	1
Btg4	1.11434	-1.59252	1	1.11119	-1.57842	1
Btk	2.05828	-0.192091	1	2.0553	-0.132447	1
Btla	1.5014	-0.875806	1	1.6204	0.316313	1
Btnl10	1.80625	0.596831	1	1.62003	-0.626106	1
Btnl2	0.998781	0	1	0.995694	0	1
Btnl9	1.36803	-0.290215	1	1.2685	-2.57677	1
Btrc	5.79356	0.0761994	1	5.7814	0.113426	1
Bub1	1.11439	0.564656	1	1.11117	0.603143	1
Bub1b	1.41369	0.819199	1	1.3179	0.0237778	1
Bub3	5.95237	-0.180095	1	5.9838	-0.0104632	1
Bud13	3.78787	0.129745	1	3.76955	0.13522	1
Bud23	4.71507	0.280648	1	4.62222	0.0765796	1
Bud31	4.06012	-0.207578	1	3.99409	-0.374018	1
Bves	1.83993	0.47122	1	1.80287	0.349487	1
Bysl	4.37845	0.0979259	1	4.33579	0.0295193	1
Bzw1	7.68125	-0.066893	1	7.67698	-0.00574377	1
Bzw2	5.4713	-0.0890403	1	5.4943	0.058655	1
C10H1orf146	1.77175	-0.271639	1	1.76843	-0.213864	1
C10H2orf73	1.73596	0.210216	1	1.69728	0.0270151	1
C10H2orf74	0.998781	0	1	0.995694	0	1
C10H4orf19	2.88949	-0.40821	1	2.88671	-0.346547	1
C10H4orf36	2.54343	-0.364947	1	2.58008	-0.104504	1
C10H4orf50	2.9819	-0.0030857	1	2.96401	-0.00128367	1
C10H7orf57	3.26625	-1.21434	0.72332	3.33302	-0.728825	1
C11H5orf22	5.18251	0.221194	1	5.14641	0.187687	1
C11H5orf34	1.83991	0.175275	1	1.83654	0.234071	1
C11H5orf51	5.24684	-0.0484175	1	5.19304	-0.133623	1
C12H21orf62	3.39101	0.090667	1	3.29634	-0.203958	1
C12H21orf91	5.24333	0.303866	1	5.08707	-0.0970796	1
C12H22orf39	4.04598	0.109894	1	3.88821	-0.396464	1
C12H3orf38	5.2985	-0.126667	1	5.33802	0.0626947	1
C12H3orf52	0.998781	0	1	1.05455	1.59824	1
C12H3orf70	4.9587	0.00949823	1	4.92691	-0.0146508	1
C12H3orf85	0.998781	0	1	0.995694	0	1
C13H2orf66	1.05769	-1.00564	1	1.05455	-0.995093	1
C13H2orf69	5.15979	0.108085	1	5.12268	0.0782347	1
C13H2orf72	3.64299	-0.0843674	1	3.55784	-0.330934	1
C13H2orf80	4.50854	0.11956	1	4.56596	0.363727	0.998301
C13H2orf88	4.04422	-0.0332571	1	4.02515	-0.0207759	1
C14H14orf132	5.33564	0.301998	0.897668	5.24893	0.125226	1
C14H14orf180	1.22111	-0.438148	1	1.31704	0.831761	1
C14H14orf28	3.66257	0.130958	1	3.64929	0.162099	1
C14H14orf39	0.998781	0	1	0.995694	0	1
C14H15orf65	3.23473	-0.382858	1	3.25972	-0.211773	1
C15H1orf100	1.41363	0.193931	1	1.36506	-0.238927	1
C15H1orf105	1.11409	-1.59231	1	1.11093	-1.57841	1
C15H1orf112	2.6238	0.13247	1	2.56107	-0.0614364	1
C15H1orf115	2.73587	0.000373028	1	2.75152	0.138571	1
C15H1orf116	1.36812	-1.24687	1	1.49852	0.388665	1
C15H1orf226	4.35855	0.719505	0.122166	4.14347	0.200292	1
C15H1orf53	4.57394	-0.113625	1	4.34266	-1.03216	0.284371
C15H1orf74	2.50068	-0.128617	1	2.45283	-0.281772	1
C15H2orf76	3.91592	-0.0904095	1	3.89017	-0.112152	1
C16_21H10orf105	1.69965	-0.445149	1	1.73294	-0.0984548	1
C16_21H21orf58	1.05737	-1.00538	1	1.05422	-0.995091	1
C16_21H22orf15	1.90612	-0.330671	1	1.87054	-0.513284	1
C16_21H2orf15	1.83917	-0.860411	1	1.93327	-0.0653362	1
C16_21H2orf49	5.10376	-0.0779554	1	5.14493	0.114866	1
C16_21H2orf92	0.998781	0	1	0.995694	0	1
C16_21H6orf132	2.0868	-0.0353671	1	2.02654	-0.30026	1
C16_21H6orf136	5.46021	0.429149	0.502978	5.29888	0.0439482	1
C16_21H6orf141	3.15586	0.288944	1	3.06762	0.0565756	1
C16_21H6orf15	0.998781	0	1	0.995694	0	1
C16_21H6orf226	3.18357	-0.134527	1	3.22863	0.0877266	1
C16_21H6orf47	4.93995	0.0958986	1	4.87222	-0.0308217	1
C16_21H6orf89	6.58945	-0.03407	1	6.56164	-0.0405384	1
C17H13orf46	0.998781	0	1	0.995694	0	1
C17H19orf44	3.01362	-0.150675	1	2.93348	-0.434008	1
C17H4orf47	2.99946	-0.502082	1	3.05409	-0.171212	1
C17H8orf48	3.86628	-0.0903392	1	3.90341	0.111101	1
C18H12orf29	3.84322	0.160861	1	3.90235	0.392038	1
C18H12orf42	0.998781	0	1	0.995694	0	1
C18H12orf45	3.23524	-0.716606	0.965893	3.43431	0.187306	1
C18H12orf50	0.998781	0	1	0.995694	0	1
C18H12orf56	0.998781	0	1	0.995694	0	1
C18H12orf66	3.76238	0.308711	1	3.68656	0.142247	1
C18H12orf73	4.41385	-0.184315	1	4.36132	-0.290725	1
C18H12orf75	4.00175	-0.229375	1	4.0603	0.0416577	1
C19H18orf21	5.08935	0.093576	1	5.06345	0.0806539	1
C19H18orf25	5.78731	-0.0257454	1	5.8505	0.228349	1
C19H18orf32	7.18283	-0.0703583	1	7.1615	-0.0621887	1
C19H18orf54	3.12835	-0.193359	1	3.06849	-0.377562	1
C19H18orf63	0.998781	0	1	0.995694	0	1
C19H5orf46	1.87268	0.631547	1	1.69565	-0.388354	1
C19H5orf49	3.36947	-0.119184	1	3.38083	-0.0131366	1
C1d	6.43665	-0.246736	1	6.39553	-0.312388	1
C1galt1	4.46916	0.0807367	1	4.41791	-0.0168678	1
C1galt1c1	4.66761	-0.237556	1	4.67235	-0.157834	1
C1galt1c1l	0.998781	0	1	0.995694	0	1
C1H10orf120	0.998781	0	1	0.995694	0	1
C1H10orf143	3.28561	-0.392491	1	3.4588	0.316921	1
C1H10orf62	0.998781	0	1	0.995694	0	1
C1H10orf82	0.998781	0	1	0.995694	0	1
C1H10orf88	4.09991	-0.021481	1	4.06047	-0.0811244	1
C1H10orf90	2.93734	-0.0017847	1	2.94913	0.120221	1
C1H10orf95	1.05763	1.57015	1	1.05433	1.59823	1
C1H11orf16	1.45813	-0.705724	1	1.36479	-2.9914	1
C1H11orf24	4.27026	0.168805	1	4.31158	0.354363	1
C1H11orf42	3.12677	0.121786	1	3.13689	0.232004	1
C1H11orf58	6.78957	-0.151764	1	6.8641	0.145124	1
C1H11orf68	5.60799	0.087786	1	5.52037	-0.102844	1
C1H11orf80	1.77113	0.416439	1	1.73252	0.268291	1
C1H11orf86	0.998781	0	1	0.995694	0	1
C1H11orf95	4.00673	-0.0459445	1	3.90724	-0.327815	1
C1H11orf98	4.75139	0.0380599	1	4.84245	0.367563	0.873512
C1H15orf40	5.56711	-0.0772581	1	5.62443	0.157955	1
C1H16orf54	1.54295	-0.391656	1	1.45458	-1.56296	1
C1H16orf92	1.05737	-1.00538	1	1.05422	-0.995091	1
C1H19orf12	4.73654	0.241092	1	4.65365	0.0677787	1
C1H19orf18	1.05763	-1.00559	1	1.05449	-0.995092	1
C1H19orf33	3.5621	0.208717	1	3.43278	-0.177193	1
C1H19orf47	4.30847	-0.104176	1	4.30578	-0.0413794	1
C1H19orf48	4.81485	-0.109517	1	4.72744	-0.32833	0.983444
C1H19orf54	3.25805	0.349435	1	3.06809	-0.28642	1
C1H19orf81	1.45808	0.55579	1	1.3645	-0.238936	1
C1H19orf84	0.998781	0	1	0.995694	0	1
C1H9orf135	2.08601	-0.0317606	1	1.96467	-0.761112	1
C1H9orf40	4.12411	-0.0232753	1	4.27032	0.495313	1
C1H9orf57	1.16888	-0.0223872	1	1.11132	-1.57842	1
C1H9orf85	3.69116	0.0316854	1	3.74522	0.272974	1
C1qa	5.99112	0.0903208	1	5.867	-0.237093	1
C1qb	6.26427	0.227921	1	6.10291	-0.192829	1
C1qbp	6.4596	-0.143293	1	6.48822	0.021647	1
C1qc	5.83343	0.12904	1	5.68079	-0.282598	1
C1ql1	3.37993	-0.205655	1	3.40089	-0.0543926	1
C1ql2	3.24847	-0.179045	1	3.18027	-0.393591	1
C1ql3	6.23053	0.0216764	1	6.20065	0.00229924	1
C1ql4	1.41327	0.819197	1	1.31717	0.0237735	1
C1qtnf1	2.24673	-0.644758	1	2.31779	-0.14841	1
C1qtnf12	2.60179	-0.0755862	1	2.51716	-0.41498	1
C1qtnf2	3.41394	0.341949	1	3.35381	0.219098	1
C1qtnf3	2.4592	-0.342628	1	2.41095	-0.53346	1
C1qtnf4	5.81957	0.0453564	1	5.68031	-0.367474	1
C1qtnf5	4.49254	-0.168775	1	4.37616	-0.534475	0.757226
C1qtnf6	1.2209	-0.438377	1	1.16541	-1.99263	1
C1qtnf7	2.0292	-0.372491	1	2.08341	0.0281299	1
C1r	2.92154	0.210587	1	2.90369	0.217508	1
C1rl	1.50127	-0.221575	1	1.4547	-0.653563	1
C1s	3.35785	0.0923345	1	3.40083	0.310689	1
C2	2.83932	1.03533	0.322997	2.51889	0.0287247	1
C20H12orf40	1.2212	1.78259	1	1.16627	1.34275	1
C20H12orf54	0.998781	0	1	0.995694	0	1
C20H22orf23	4.51943	0.0939467	1	4.48791	0.072061	1
C20H8orf33	5.48723	-0.0891636	1	5.43946	-0.168339	1
C20H8orf82	4.14241	0.0121506	1	4.06965	-0.168179	1
C22H19orf25	5.31668	0.0480605	1	5.20644	-0.242675	1
C22H19orf71	3.45832	0.0839611	1	3.41779	0.0292273	1
C22H2orf16	2.99855	0.308155	1	2.96512	0.26518	1
C22H2orf50	1.93805	-0.12445	1	1.90271	-0.272006	1
C23H12orf43	4.43055	0.0121852	1	4.34888	-0.200609	1
C23H12orf65	5.16964	0.0139769	1	5.18607	0.127757	1
C23H7orf26	4.11827	0.181997	1	4.00042	-0.138973	1
C23H7orf50	3.82341	-0.0626315	1	3.7785	-0.15702	1
C2cd2	4.02612	0.245274	1	3.91032	-0.0672343	1
C2cd2l	6.39302	0.0827743	1	6.37699	0.107558	1
C2cd3	3.56256	0.366789	1	3.43258	0.00910886	1
C2cd4a	1.16858	-2.00831	1	1.16541	-1.99263	1
C2cd4c	3.9388	0.111819	1	3.84276	-0.133272	1
C2cd4d	1.11391	-1.59216	1	1.1649	0.0198199	1
C2cd5	5.38477	0.00324897	1	5.35724	-0.00726144	1
C2H1orf109	2.73497	0.00480462	1	2.69522	-0.0897753	1
C2H1orf122	6.23386	-0.132076	1	6.09346	-0.58397	1
C2H1orf127	0.998781	0	1	0.995694	0	1
C2H1orf141	0.998781	0	1	0.995694	0	1
C2H1orf158	1.22106	-2.33079	1	1.26842	-0.715831	1
C2H1orf159	4.30047	-0.0332845	1	4.33299	0.145763	1
C2H1orf167	0.998781	0	1	0.995694	0	1
C2H1orf174	3.83035	-0.166449	1	3.9008	0.151411	1
C2H1orf185	0.998781	0	1	0.995694	0	1
C2H1orf210	1.05751	1.56994	1	0.995694	0	1
C2H1orf216	5.95485	0.0788979	1	5.87935	-0.0739289	1
C2H1orf232	0.998781	0	1	0.995694	0	1
C2H1orf50	6.08749	-0.163692	1	6.07642	-0.114313	1
C2H1orf87	1.80618	-0.767261	1	1.80305	-0.710118	1
C2H1orf94	0.998781	0	1	1.05521	1.59824	1
C2H6orf163	1.58411	0.429335	1	1.4567	-0.653547	1
C2H8orf37	4.81304	-0.0403436	1	4.82488	0.0725794	1
C2H8orf88	1.54349	0.140281	1	1.54059	0.196195	1
C2H9orf131	1.05737	-1.00538	1	1.05422	-0.995091	1
C2H9orf152	1.2713	0.294996	1	1.21755	-0.394398	1
C2H9orf24	3.58527	-0.252659	1	3.49796	-0.547282	1
C2H9orf43	1.32043	-0.0268086	1	1.36518	0.510337	1
C3	5.56669	1.09571	0.292673	5.03034	-0.204839	1
C3ar1	1.99902	-0.294453	1	2.08413	0.25061	1
C3H12orf4	4.98912	-0.0515406	1	5.04695	0.194181	1
C3H12orf57	8.21864	-0.159006	1	8.11571	-0.43526	0.757226
C3H12orf60	1.58372	0.862879	1	1.62126	1.12652	1
C3H12orf71	1.05737	-1.00538	1	1.05422	-0.995091	1
C3H2orf42	4.10054	-0.0926293	1	4.11955	0.0410761	1
C3H2orf68	2.87366	-0.167047	1	2.8033	-0.418585	1
C3H2orf81	2.98335	-0.00309294	1	2.90096	-0.270586	1
C3H3orf20	2.11338	0.112522	1	2.1109	0.172645	1
C3H3orf22	1.11427	0.56447	1	1.11182	0.603151	1
C3H7orf31	0.998781	0	1	0.995694	0	1
C4b	4.53197	0.567375	0.757139	4.28488	-0.0820024	1
C4bpa	1.11437	-1.59255	1	1.11123	-1.57842	1
C4bpb	1.11401	-1.59225	1	1.16591	0.0198297	1
C4H11orf49	6.06796	-0.185933	1	6.01464	-0.283558	0.873512
C4H11orf91	1.73546	0.55404	1	1.69588	0.405699	1
C4H11orf94	1.87198	-0.236708	1	1.86954	-0.166704	1
C4H11orf96	3.86516	0.161273	1	3.74876	-0.16576	1
C4H15orf48	0.998781	0	1	1.05433	1.59823	1
C4H15orf62	1.50033	-0.219778	1	1.3638	-2.98667	1
C4H20orf141	0.998781	0	1	0.995694	0	1
C4H20orf173	0.998781	0	1	0.995694	0	1
C4H20orf194	5.84218	-0.108816	1	5.80824	-0.143121	1
C4H20orf202	1.8397	-0.135371	1	1.65797	-2.19999	0.980598
C4H20orf204	1.54266	0.62218	1	1.45458	0.0254622	1
C4H20orf27	5.77151	-0.0744025	1	5.82714	0.166686	1
C4H20orf85	1.05773	-1.00568	1	1.05462	-0.995093	1
C4H20orf96	4.09505	-0.190358	1	4.12767	-0.00529953	1
C4H9orf116	1.99842	-1.68189	0.70188	2.08353	-0.731241	1
C4H9orf16	7.84664	0.118146	1	7.74496	-0.115605	1
C4H9orf50	2.67992	0.123484	1	2.67647	0.185027	1
C4H9orf78	6.23853	-0.150287	1	6.38075	0.354544	1
C5	1.11437	-1.59255	1	1.11123	-1.57842	1
C5ar1	1.22151	-0.438574	1	1.21816	-0.394402	1
C5ar2	0.998781	0	1	0.995694	0	1
C5H10orf67	0.998781	0	1	0.995694	0	1
C5H16orf46	3.65297	0.0502621	1	3.67088	0.176232	1
C5H16orf70	4.69937	0.18564	1	4.68889	0.221231	1
C5H16orf74	2.66276	-0.459898	1	2.76926	0.10111	1
C5H16orf78	0.998781	0	1	0.995694	0	1
C5H16orf86	0.998781	0	1	0.995694	0	1
C5H16orf87	4.91768	-0.202861	1	5.05835	0.316715	1
C5H16orf95	0.998781	0	1	0.995694	0	1
C5H19orf53	6.82489	-0.131134	1	6.77574	-0.218313	1
C5H19orf67	2.02814	0.360555	1	1.96462	0.115381	1
C5H1orf131	3.99775	0.263702	1	3.93227	0.109671	1
C5H1orf198	5.3424	0.148082	1	5.21788	-0.167964	1
C5H4orf51	2.11406	0.524417	1	1.96484	-0.152775	1
C5H5orf24	6.46495	-0.0124647	1	6.48629	0.118138	1
C5H6orf201	0.998781	0	1	0.995694	0	1
C5H6orf52	0.998781	0	1	1.0545	1.59824	1
C5H6orf62	6.93766	0.333946	0.651723	6.847	0.152579	1
C5H7orf25	4.99706	-0.211277	1	5.10321	0.187998	1
C5H8orf34	4.79738	-0.0597929	1	4.86443	0.211595	1
C5H8orf89	3.33397	-0.189736	1	3.34394	-0.0809345	1
C5H9orf64	3.81551	-0.0480055	1	3.77043	-0.142392	1
C6	1.41397	-1.43971	1	1.41061	-1.39317	1
C6H1orf162	0.998781	0	1	0.995694	0	1
C6H1orf189	3.32402	-1.22881	0.334689	3.30576	-1.25703	0.306988
C6H1orf194	3.12845	-0.276152	1	3.09748	-0.337034	1
C6H1orf43	5.84649	-0.274118	0.632818	5.88998	-0.0468224	1
C6H1orf52	5.35623	-0.184201	1	5.39809	0.0199872	1
C6H1orf54	2.699	0.195599	1	2.90748	0.945335	0.873512
C6H1orf56	0.998781	0	1	0.995694	0	1
C6H1orf68	0.998781	0	1	0.995694	0	1
C6H3orf33	3.61512	0.120507	1	3.64031	0.273242	1
C6H3orf80	3.20888	0.320635	1	3.06675	-0.118087	1
C6H4orf17	0.998781	0	1	0.995694	0	1
C6H4orf3	6.95234	0.593349	0.802039	6.64663	-0.183755	1
C6H4orf33	3.02832	0.163501	1	2.96466	-0.00131109	1
C6H4orf45	1.05737	-1.00538	1	1.11072	0.603145	1
C6H4orf46	2.80676	-0.48007	1	2.80307	-0.418588	1
C6H4orf54	1.05737	-1.00538	1	1.05422	-0.995091	1
C7	1.62318	0.259254	1	1.54032	-0.336788	1
C7H11orf1	2.6433	-0.158078	1	2.58298	-0.386326	1
C7H11orf52	1.62177	1.04293	1	1.3641	-1.2007	1
C7H11orf53	0.998781	0	1	0.995694	0	1
C7H11orf54	3.92885	-0.11489	1	4.01069	0.227069	1
C7H11orf65	1.50097	-0.221573	1	1.58106	0.486112	1
C7H11orf71	3.47048	0.0637682	1	3.30487	-0.526091	1
C7H11orf87	6.43515	0.486347	0.113201	6.28428	0.151397	1
C7H11orf97	2.77266	-1.25464	0.393107	2.88873	-0.456481	1
C7H15orf39	2.21999	0.219436	1	2.13714	-0.116204	1
C7H15orf61	3.4369	0.353926	1	3.27042	-0.160269	1
C7H19orf38	1.27154	1.19581	1	1.26809	1.24598	1
C7H22orf31	1.11391	-1.59216	1	1.11071	-1.57841	1
C7H3orf18	2.82053	1.073	0.5654	2.51938	0.166287	1
C7H3orf62	1.36777	0.457343	1	1.26799	-0.715833	1
C7H3orf84	1.11409	2.30399	1	0.995694	0	1
C7H4orf48	6.40306	-0.35379	1	6.29199	-0.723391	0.979805
C7H5orf52	1.45784	1.10825	1	1.31716	0.0237705	1
C8a	1.05773	-1.00568	1	1.05462	-0.995093	1
C8AH6orf118	2.08697	-1.09515	1	2.08374	-1.03666	1
C8AH6orf120	5.15592	-0.044106	1	5.11688	-0.092606	1
C8AH6orf58	1.99858	0.216277	1	1.90221	-0.271997	1
C8b	1.11437	-1.59255	1	1.11123	-1.57842	1
C8BH16orf71	2.32012	0.13769	1	2.3181	0.198496	1
C8BH16orf72	5.82547	0.129759	1	5.81328	0.152463	1
C8BH16orf89	1.69901	-0.030478	1	1.69608	0.0270066	1
C8BH16orf90	2.14186	0.441919	1	1.96424	-0.441868	1
C8BH16orf91	5.51006	0.0482763	1	5.37895	-0.302872	1
C8BH16orf96	0.998781	0	1	0.995694	0	1
C8BH17orf100	3.0864	-0.115352	1	3.13657	0.156904	1
C8BH17orf113	0.998781	0	1	0.995694	0	1
C8BH17orf49	4.91633	0.0234137	1	4.84874	-0.126742	1
C8BH17orf50	1.54301	0.622186	1	1.49734	0.388657	1
C8BH17orf58	2.7702	0.145616	1	2.61876	-0.464336	1
C8BH17orf64	0.998781	0	1	0.995694	0	1
C8BH17orf67	1.22134	-0.438435	1	1.16576	-1.99263	1
C8BH17orf75	6.06453	-0.0334676	1	6.02312	-0.0793997	1
C8BH17orf78	1.66152	-0.319529	1	1.58079	-1.11265	1
C8BH17orf80	3.28355	-0.172703	1	3.29281	-0.0624008	1
C8BH17orf97	2.32156	-0.20901	1	2.29484	-0.27974	1
C8BH17orf98	1.80354	3.3702	0.771615	1.1111	-1.57842	1
C8BH17orf99	0.998781	0	1	0.995694	0	1
C8BH1orf35	4.41971	0.0308177	1	4.37677	-0.0376075	1
C8BH5orf15	6.01044	0.00295447	1	5.98945	0.0134822	1
C8BH5orf47	0.998781	0	1	0.995694	0	1
C8BH5orf58	2.72055	-1.16629	0.567996	2.87178	-0.209208	1
C8g	2.45713	-0.0323738	1	2.45337	0.0286698	1
C9	1.45872	-3.34605	1	1.4554	-3.32627	1
C9H10orf53	1.62354	-1.29088	1	1.58034	-1.97772	1
C9H10orf71	0.998781	0	1	0.995694	0	1
C9H10orf99	1.16873	-0.0223642	1	1.21774	0.759422	1
C9H13orf42	0.998781	0	1	0.995694	0	1
C9H14orf119	5.33939	-0.491242	0.167565	5.38764	-0.230138	1
C9H14orf93	2.36746	0.0221736	1	2.26765	-0.424239	1
C9H3orf14	4.96344	-0.25506	1	4.9691	-0.164606	1
C9H3orf49	1.32037	-0.0268082	1	1.31767	0.0237792	1
C9H8orf58	2.19527	0.0992187	1	2.21713	0.279962	1
C9H8orf74	0.998781	0	1	0.995694	0	1
C9orf72	5.24411	-0.255462	1	5.29777	-0.0104104	1
Ca10	6.31488	0.0863818	1	6.336	0.214315	1
Ca11	6.97581	0.0199584	1	6.96001	0.0441703	1
Ca12	4.43717	0.00390481	1	4.3399	-0.253933	1
Ca13	3.88921	-0.00547877	1	3.75971	-0.428339	1
Ca14	4.65847	0.0215939	1	4.64495	0.0500361	1
Ca3	2.60522	-2.07752	0.923323	2.60057	-2.05688	1
Ca4	5.31717	0.179848	1	5.34996	0.334303	0.929869
Ca5a	1.05773	-1.00568	1	1.05462	-0.995093	1
Ca5b	3.68039	0.182201	1	3.58423	-0.0789135	1
Ca6	0.998781	0	1	0.995694	0	1
Ca7	4.8915	0.00517911	1	4.71858	-0.539251	0.5239
Ca8	7.59731	-0.39798	1	7.50588	-0.659594	1
Ca9	0.998781	0	1	0.995694	0	1
Caap1	4.01421	-0.0585389	1	4.09499	0.260866	1
Cab39	7.37525	-0.0286674	1	7.44668	0.246287	1
Cab39l	6.11633	-0.0279578	1	6.09785	-0.0134385	1
Cabcoco1	3.5446	-0.240894	1	3.55128	-0.138432	1
Cabin1	4.95704	0.241953	1	4.89033	0.118966	1
Cables1	3.60415	-0.175718	1	3.51941	-0.449397	1
Cables2	4.62138	0.021701	1	4.63441	0.130185	1
Cabp1	6.54829	0.340252	0.35806	6.48225	0.231319	1
Cabp2	1.45805	-0.0275226	1	1.3174	-2.79893	1
Cabp4	0.998781	0	1	0.995694	0	1
Cabp5	1.87261	-0.236579	1	1.83511	-0.44161	1
Cabp7	5.21836	0.330194	0.770932	5.06938	-0.0308149	1
Cabs1	1.50154	1.89831	0.916233	1.31867	0.831781	1
Cabyr	2.5008	0.0148749	1	2.45535	-0.123349	1
Cacfd1	4.19444	0.0211437	1	4.14577	-0.0740488	1
Cachd1	4.8435	0.00668836	1	4.85976	0.121444	1
Cacna1a	5.42331	0.615857	0.177391	5.23578	0.186761	1
Cacna1b	5.41774	0.452297	0.259336	5.30755	0.222128	1
Cacna1c	4.70144	0.283742	1	4.64805	0.196821	1
Cacna1d	4.33541	0.310324	1	4.27304	0.193497	1
Cacna1f	0.998781	0	1	0.995694	0	1
Cacna1g	5.07533	0.315459	1	4.90504	-0.132757	1
Cacna1h	3.53112	0.428198	1	3.39702	0.0704872	1
Cacna1i	4.69893	0.614421	0.161552	4.49243	0.114815	1
Cacna1s	1.05737	-1.00538	1	1.05422	-0.995091	1
Cacna2d1	6.59441	0.139944	1	6.58605	0.184398	1
Cacna2d2	4.88125	0.367704	1	4.76218	0.0930635	1
Cacna2d3	5.97635	-0.0473761	1	5.96883	0.00296738	1
Cacna2d4	0.998781	0	1	0.995694	0	1
Cacnb1	5.8458	0.0983989	1	5.81821	0.0836159	1
Cacnb2	5.14559	0.223047	1	5.18075	0.382672	0.873512
Cacnb3	7.02613	0.081749	1	6.96312	-0.0339293	1
Cacnb4	7.20507	0.156513	1	7.21324	0.247201	1
Cacng1	0.998781	0	1	0.995694	0	1
Cacng2	5.07044	0.421799	0.600461	4.896	-0.0200027	1
Cacng3	5.51584	0.331058	0.617252	5.54556	0.485105	0.873512
Cacng4	4.2502	0.320481	1	4.1238	-0.00528408	1
Cacng5	3.60352	-0.285884	1	3.51867	-0.580809	1
Cacng6	2.22185	-0.163227	1	2.16647	-0.407992	1
Cacng7	5.85269	0.539684	0.661598	5.62625	-0.0161397	1
Cacng8	5.59599	0.393476	0.206969	5.42831	-0.0172917	1
Cactin	3.49008	0.136823	1	3.4434	0.0491871	1
Cacul1	5.1839	-0.0230279	1	5.12739	-0.137081	1
Cad	3.19336	0.416309	1	3.03732	-0.0566347	1
Cadm1	7.18581	-0.060017	1	7.1958	0.0415212	1
Cadm2	6.69163	0.352292	0.314977	6.63436	0.261144	0.85809
Cadm3	7.68067	0.257594	0.567996	7.68451	0.33436	0.873512
Cadm4	7.9014	-0.0314303	1	7.84081	-0.145916	1
Cadps2	6.19184	-0.157773	1	6.18582	-0.100129	1
Cage1	1.9374	-0.124449	1	1.93469	-0.0653401	1
Calb1	8.1955	-0.266972	0.990039	8.21216	-0.130224	1
Calb2	7.38596	-0.652342	0.567996	7.60362	0.177712	1
Calcoco1	5.77196	0.337458	0.428713	5.66061	0.0919828	1
Calcoco2	4.76054	0.292035	1	4.75907	0.351342	1
Calcr	2.43739	-1.25503	0.678424	2.58144	-0.242947	1
Calcrl	3.1295	-0.360927	1	3.16774	-0.125558	1
Cald1	3.85657	0.0935573	1	3.95927	0.498949	1
Calhm1	0.998781	0	1	0.995694	0	1
Calhm2	2.99849	-0.0328466	1	2.91695	-0.30033	1
Calhm3	0.998781	0	1	0.995694	0	1
Calhm4	0.998781	0	1	0.995694	0	1
Calhm5	1.05786	-1.00578	1	1.05476	-0.995094	1
Calhm6	1.84061	0.17527	1	1.90305	0.575381	1
Calm1	11.362	-0.0531909	1	11.4791	0.343974	0.9406
Calm2	11.5852	-0.231496	0.959952	11.8886	0.660204	0.873512
Calm3	10.838	0.0524762	1	10.8965	0.282716	0.930968
Calml3	1.05737	-1.00538	1	1.05422	-0.995091	1
Calml4	1.45849	-0.0287337	1	1.41074	-0.461097	1
Calml6	1.05737	-1.00538	1	1.05422	-0.995091	1
Caln1	6.26377	0.354393	0.567996	6.1711	0.170059	1
Calr	8.9811	-0.137133	1	9.08513	0.242398	1
Calr3	2.3693	-0.143261	1	2.36725	-0.0824834	1
Calu	6.31717	-0.171687	1	6.47145	0.370414	1
Caly	7.10746	0.279314	0.786593	6.99788	0.0369761	1
Camk1	7.10108	-0.0867991	1	7.0887	-0.0496343	1
Camk1d	5.44239	0.374581	0.443201	5.38198	0.276467	0.980598
Camk1g	5.30169	-0.145412	1	5.3039	-0.052393	1
Camk2a	9.46869	0.303648	0.627515	9.37931	0.125177	1
Camk2b	8.44511	0.21207	0.225731	8.40252	0.162046	0.9406
Camk2d	6.67937	0.0367894	1	6.71628	0.208107	1
Camk2g	6.89641	0.172129	0.781042	6.85243	0.112077	1
Camk2n1	9.36767	0.0539874	1	9.89551	1.30547	0.514357
Camk2n2	6.69551	0.0238656	1	6.57277	-0.307622	1
Camk4	6.64387	0.0716698	1	6.66633	0.205011	1
Camkk1	6.23544	0.063942	1	6.1322	-0.188946	1
Camkk2	6.50733	0.295303	0.778186	6.37988	0.000984698	1
Camkmt	4.5506	0.0248622	1	4.47773	-0.141513	1
Camkv	7.85549	-0.02469	1	7.86542	0.0773537	1
Camlg	4.5861	-0.00896983	1	4.47822	-0.311011	1
Camp	1.96867	0.308904	1	1.90151	0.0190927	1
Camsap1	5.81707	0.179596	1	5.81475	0.236623	0.94299
Camsap2	6.95489	0.0499175	1	6.93872	0.0706938	1
Camsap3	3.47791	0.536725	0.870749	3.27982	-0.0400432	1
Camta1	6.53012	0.200087	0.906889	6.52615	0.257958	1
Camta2	6.02027	0.723118	0.0586447	5.7683	0.142972	1
Cand1	6.48926	0.0498211	1	6.46503	0.0547626	1
Cand2	2.58237	0.699175	1	2.36447	-0.0824942	1
Cant1	4.86416	0.0711153	1	4.79943	-0.0541487	1
Canx	8.75972	-0.0892786	1	8.82632	0.178211	1
Cap1	7.28865	-0.0351864	1	7.2693	-0.019829	1
Cap2	7.34401	0.0794255	1	7.3487	0.162156	1
Capg	3.80671	-0.0331991	1	3.72265	-0.266816	1
Capn1	4.18067	0.0760583	1	4.0589	-0.272781	1
Capn10	4.12632	-0.0332558	1	4.05669	-0.194918	1
Capn11	0.998781	0	1	0.995694	0	1
Capn12	2.58162	0.345176	1	2.40834	-0.354824	1
Capn13	0.998781	0	1	0.995694	0	1
Capn15	3.82912	0.138399	1	3.67371	-0.350725	1
Capn2	6.30287	0.114622	1	6.2586	0.0536597	1
Capn3	2.19362	-0.759973	1	2.13965	-0.986261	1
Capn5	4.50011	0.228146	1	4.46765	0.195367	1
Capn6	1.69906	0.34782	1	1.49817	-1.71485	1
Capn7	4.77675	-0.111752	1	4.77147	-0.0635132	1
Capn8	1.41381	0.193928	1	1.4104	0.247619	1
Capn9	1.45814	0.555793	1	1.3643	-0.238935	1
Capns1	7.85891	0.0973493	1	7.80465	0.0108372	1
Capns2	0.998781	0	1	0.995694	0	1
Caprin1	7.55942	-0.0932681	1	7.64173	0.221935	1
Caprin2	3.53091	0.00390201	1	3.46473	-0.171398	1
Caps	3.11077	-1.22418	0.61456	3.13246	-0.997563	1
Caps2	2.27205	-0.484436	1	2.24386	-0.584817	1
Capsl	2.56401	-0.887784	1	2.53941	-0.97161	0.998301
Capza1	5.81755	-0.0670512	1	5.83162	0.0490335	1
Capza2	8.20588	-0.190528	1	8.27121	0.0851894	1
Capza3	0.998781	0	1	0.995694	0	1
Capzb	7.54737	-0.0101514	1	7.52768	-0.000274339	1
Car1	1.6618	1.24645	1	1.41071	-0.463549	1
Car2	8.62377	-0.153637	1	8.56011	-0.289886	1
Card10	2.02818	0.360548	1	1.93396	-0.0653483	1
Card11	1.58382	-0.0297978	1	1.62015	0.316311	1
Card14	1.27096	3.39241	0.758467	0.995694	0	1
Card19	3.44714	-0.195777	1	3.51068	0.104313	1
Card6	2.14181	0.0384795	1	2.11224	-0.0458263	1
Card9	1.96736	0.0559512	1	1.93371	-0.0653341	1
Carf	4.5426	0.299502	1	4.49184	0.225581	1
Carhsp1	5.11876	-0.310356	1	5.15176	-0.116027	1
Carm1	5.44308	0.276299	0.718638	5.33947	0.0481354	1
Carmil1	4.26288	0.0591626	1	4.20849	-0.0467546	1
Carmil2	4.32499	0.32925	1	4.21721	0.0722361	1
Carmil3	3.72414	0.243929	1	3.62558	-0.0050272	1
Carnmt1	4.08159	-0.204624	1	4.05735	-0.222109	1
Carns1	3.04133	-0.205962	1	2.99219	-0.341442	1
Cars1	5.33371	-0.052233	1	5.40035	0.212375	1
Cars2	4.19643	-0.178226	1	4.11615	-0.399871	1
Cartpt	5.04132	-0.965818	0.6905	5.18455	-0.273208	1
Casc3	5.20091	0.0987589	1	5.23405	0.253727	1
Casd1	5.74298	-0.0128715	1	5.73313	0.0295687	1
[truncated: 20,600 more rows]
