# Supplementary material for: SARS-CoV-2 virus infection of Peromyscus leucopus demonstrates that infection tolerance is not limited to agents for which deermice are reservoirs
Source: bioRxiv. 2026 May 3:2026.03.13.711660. Originally published 2026 Mar 15. Preprint. [Version 2] doi: 10.64898/2026.03.13.711660 (PMC13060924; doi:10.64898/2026.03.13.711660)
Supplement: Supplement 7 [file media-7.xlsx]

## Sheet: Sheet1
Table S6. RT-qPCR for virus and for Cxcl10 and Gapdh transcripts and targeted RNA-seq of brains of female (F) and male (M) P. leucopus without SARS-CoV-2 virus infection (control) or with on day 3 or 5 by Gapdh-normalized transcription* of selected genes
animal	sex	experiment	group	day	Log10 virus RT-qPCR	Virus reads RNA-seq	Cxcl10 RT-qPCR Ct	Gapdh RT-qPCR Ct	Ace2	Ace2	Akt1	Akt2	Akt3	Apoe	Arg1	Bfifb9a	Calm2	Cd14	Cd47	Cd68	Cd8	Cfb	Cgas	Ckb	CompFHrl	Csf1	Csf1r	Cx3cr1	Cxcl10	Ddx58	Fcgr2a	Fcgr2b	Fcgr3	Fgr	Fos	Gad1	Gapdh	Gbp4	Glrx	Hif1a	Hk3	Hmox1	Hsp90al	Icam1	Ifi27l2a	Ifi44	Ifih1	Ifit1	Ifitm3
25124	M	1	control	3	1.1	0.295526	.	.	-6.90031	-8.2821	-3.24598	-4.05836	-2.12748	-0.137718	-7.06195	-8.90778	-0.286425	-5.68447	-2.92646	-6.84232	-7.7728	-4.92706	-6.88549	-1.18215	-4.66087	-5.94595	-3.81063	-5.23288	-9.89154	-5.65396	-6.82834	-5.73436	-6.43217	-5.27606	-6.55113	-2.39636	2.53001e-05	-6.61637	-4.52575	-2.86832	-6.93062	-5.81674	-0.150851	-6.54065	-4.57851	-6.96187	-6.47381	-7.15376	-5.96334
25160	F	1	control	3	2.6	0	.	.	-6.42629	-6.90208	-3.07425	-3.51846	-1.68051	0.042581	-5.87718	-6.77257	0.00558969	-5.10943	-3.24415	-6.77257	-6.73867	-6.02899	-6.64336	-1.25956	-4.91412	-5.58599	-3.35202	-4.56391	-10.3678	-4.80714	-6.92099	-7.14413	-5.70905	-4.78801	-5.70905	-1.69223	3.14273e-05	-6.22784	-4.34381	-2.56839	-5.90576	-6.84403	-0.0851578	-6.73867	-3.92926	-6.15088	-6.11932	-5.69721	-5.53469
25169	M	1	control	3	2.1	0	.	.	-8.42941	-6.35039	-3.26557	-3.66771	-1.93464	-0.17838	-7.04311	-9.93348	-0.193662	-5.21498	-2.46051	-7.25933	-6.60128	-6.08334	-7.38795	-1.16503	-5.41442	-5.58968	-3.65449	-4.86931	-8.00862	-5.57038	-7.73626	-7.14539	-5.89043	-5.13357	-5.53903	-2.26375	8.31428e-05	-6.52399	-4.56285	-2.9935	-6.66582	-6.40712	-0.129195	-7.65622	-4.71043	-6.71461	-5.68134	-7.76443	-6.42943
25018	F	1	control	6	1.8	0	.	.	-7.63592	-7.72079	-3.25681	-4.3645	-2.49073	-0.298379	-7.8136	-9.60536	-0.64088	-5.7987	-2.96505	-6.72429	-7.73356	-5.44128	-7.25399	-0.769061	-5.35449	-5.30355	-3.69864	-5.13754	-10.2057	-5.80241	-7.17761	-5.795	-6.12412	-5.43612	-5.90818	-2.07631	3.69583e-05	-6.71499	-4.50245	-2.77846	-7.07963	-6.07411	-0.344281	-6.73368	-5.16075	-7.00267	-6.39904	-6.74316	-6.0988
25159	M	1	control	6	2.2	0	.	.	-7.37699	-7.30827	-3.36806	-3.9129	-2.37505	-0.273813	-7.02559	-8.93514	-0.391463	-5.82533	-3.12123	-6.95413	-7.23039	-5.84031	-7.11598	-1.23473	-5.83655	-5.82906	-3.72884	-5.00987	-10.6756	-5.66114	-7.12958	-7.06333	-5.80691	-5.30636	-6.23826	-2.29211	2.31024e-05	-6.5222	-4.94153	-3.06749	-6.9657	-6.44331	-0.377873	-7.0012	-4.93693	-7.39469	-6.45605	-7.78246	-6.70154
25167	F	1	control	6	2.1	0	.	.	-7.72664	-7.60454	-3.24522	-3.6138	-2.04401	-0.303115	-7.57822	-9.15375	-0.418522	-6.02553	-3.33052	-7.449	-6.726	-6.16639	-6.77112	-1.05238	-5.46071	-5.73058	-3.78934	-5.02662	-9.03962	-5.56102	-6.93818	-6.35039	-6.23598	-5.14339	-4.60339	-2.00266	2.37228e-05	-6.62802	-5.05111	-2.95969	-6.80238	-7.09536	-0.379156	-6.20931	-4.7759	-7.28195	-5.86157	-8.17292	-6.68283
25013	F	1	virus	3	4.3	1.55038	.	.	-7.45737	-7.40759	-3.20373	-3.89176	-2.12815	-0.142169	-6.69708	-8.64299	-0.39663	-5.49181	-2.99614	-6.75043	-6.41591	-6.2451	-6.73682	-1.15663	-5.3884	-5.39544	-3.53595	-5.11663	-8.68852	-5.01502	-6.85123	-7.78279	-5.97198	-5.1328	-6.08506	-2.14512	3.37012e-05	-6.34954	-4.98176	-2.81458	-6.62205	-6.34954	-0.186785	-7.16969	-4.15334	-6.89775	-6.1083	-6.98044	-6.2287
25025	F	1	virus	3	3	0	.	.	-6.37593	-6.30057	-3.01853	-3.26468	-1.69134	-0.288644	-6.4176	-6.48356	-0.331262	-5.61379	-2.78604	-6.57887	-6.19021	-6.03364	-6.50655	-0.883035	-5.31192	-4.99989	-3.38634	-4.78295	-8.82629	-4.6805	-6.55418	-5.73515	-6.06306	-4.85165	-5.43147	-2.09983	7.3408e-05	-5.43147	-5.12609	-2.83882	-5.8733	-7.08969	-0.423056	-7.22323	-3.70955	-6.03364	-6.05371	-6.29746	-5.31899
25117	M	1	virus	3	4.1	1.67481	.	.	-7.68381	-7.58565	-3.13748	-3.81634	-2.33433	-0.346064	-7.06478	-8.24343	-0.502087	-5.40655	-3.0726	-7.20936	-6.63399	-5.94711	-6.68529	-1.25375	-5.49456	-5.32904	-3.54295	-4.84223	-8.90741	-5.21088	-6.88888	-7.68381	-5.45534	-4.84223	-6.55011	-2.20407	3.3845e-05	-6.08877	-4.73375	-3.00069	-6.97297	-6.43105	-0.412632	-6.95558	-3.53221	-6.29752	-5.79389	-6.09604	-5.84554
25130	M	1	virus	3	4.8	2.52421	.	.	-8.0575	-7.94427	-3.217	-3.68553	-1.78715	-0.366578	-6.53145	-8.28065	-0.256358	-6.00338	-2.67063	-6.48889	-6.42175	-5.98643	-6.56086	-1.11046	-5.42322	-5.19721	-3.54811	-4.7691	-7.62582	-4.80713	-7.26905	-6.01196	-5.88275	-4.93074	-6.60667	-2.11104	4.43351e-05	-6.46149	-4.60435	-2.87422	-6.51706	-6.91541	-0.120558	-7.39826	-3.95873	-5.96153	-5.91284	-6.28822	-6.05602
25128	F	1	virus	6	4.6	2.33828	.	.	-7.13552	-7.16099	-3.17537	-3.68444	-1.8783	-0.206377	-6.82652	-8.30559	-0.19913	-6.40847	-2.86626	-6.83926	-6.45977	-6.51383	-6.65267	-1.11689	-5.57556	-5.83467	-3.77778	-5.01595	-9.24043	-5.34089	-7.93787	-7.05283	-5.97561	-5.0604	-6.26149	-2.2337	4.85166e-05	-6.51383	-4.91744	-2.95637	-6.63162	-6.54201	-0.137895	-7.55838	-4.70524	-6.94747	-6.19591	-7.55838	-6.42528
25157	M	1	virus	6	2.4	0.266846	.	.	-7.43841	-7.27237	-3.2524	-3.77793	-2.23572	-0.0918293	-6.64995	-8.46006	-0.386067	-5.56969	-2.89962	-6.35322	-7.10193	-5.99384	-6.68699	-0.981135	-5.39979	-5.66007	-3.78619	-5.11602	-9.02157	-5.77448	-6.63193	-5.71564	-6.01289	-4.9535	-6.11399	-2.20965	3.01937e-05	-6.6683	-4.76288	-2.76745	-6.4829	-6.25056	-0.391864	-7.13092	-4.82834	-7.0197	-5.7539	-6.85062	-6.25056
25158	F	1	virus	6	3.6	1.85158	.	.	-7.20976	-7.08081	-3.09021	-3.4632	-2.0758	-0.171905	-7.03791	-7.78512	-0.417482	-5.59409	-2.9559	-6.82534	-6.8913	-5.90481	-6.68651	-1.12875	-5.32838	-5.11097	-3.44421	-4.74325	-8.83867	-5.28642	-6.74367	-6.29347	-5.74102	-4.71965	-6.18686	-2.27236	2.90027e-05	-6.06037	-4.77013	-2.73242	-6.37143	-6.41281	-0.473828	-7.45662	-4.68904	-6.96192	-6.14404	-6.48584	-6.5011
25161	M	1	virus	6	2	0	.	.	-7.31678	-7.33126	-3.11047	-3.45651	-2.07388	-0.0151622	-7.19418	-9.35366	-0.238108	-5.3616	-3.00662	-6.54025	-6.26262	-5.73825	-6.98654	-0.785648	-5.2733	-5.49997	-3.5106	-4.91297	-9.20306	-5.3433	-6.58107	-6.98654	-5.49997	-5.00338	-6.57071	-1.95009	5.03639e-05	-6.70277	-4.63368	-2.86041	-6.52045	-6.09556	-0.258563	-6.94073	-4.25379	-6.7146	-5.87086	-6.85496	-6.39183
25152	M	2	control	3	2.4	0	28.4485	13.0838	-6.83988	-6.9466	-3.1429	-3.74446	-2.46921	-0.0257963	-5.34792	-7.59516	-0.637999	-5.49353	-2.91877	-6.44653	-6.74786	-5.04812	-7.13158	-0.89225	-4.7105	-5.43567	-3.55842	-5.16289	-8.73836	-5.38098	-6.33874	-6.3989	-5.84262	-5.01844	-5.43863	-1.88405	2.6719e-05	-6.04923	-5.23527	-2.95819	-6.21529	-6.12292	-0.453301	-6.68401	-4.58037	-7.13158	-6.29601	-7.21567	-5.75339
25225	F	2	control	3	3.5	0	27.28	12.475	-7.05818	-7.58246	-3.07703	-3.7947	-2.37752	-0.0592106	-7.23004	-5.87013	-0.584348	-6.40076	-3.04289	-6.82457	-6.88173	-5.41766	-7.11225	-0.901206	-5.27819	-5.47722	-3.60126	-4.93372	-9.88504	-5.38092	-6.6126	-6.88173	-5.6123	-4.93582	-4.44708	-1.94187	2.54651e-05	-6.28905	-5.1023	-2.93929	-7.13094	-6.0906	-0.401436	-6.25705	-5.37439	-7.54589	-6.48385	-7.34004	-6.30545
25226	F	2	control	3	2.8	0	26.8416	12.558	-6.98222	-6.80769	-3.00202	-3.56951	-2.25311	-0.209122	-7.19844	-8.69394	-0.423745	-5.82516	-3.05504	-6.72628	-6.84004	-5.67915	-6.70501	-0.89889	-4.9581	-5.25995	-3.56723	-4.63615	-8.91183	-5.18354	-6.71559	-6.63391	-5.70206	-4.93632	-5.15409	-1.93745	2.69567e-05	-6.27528	-4.71497	-2.8216	-6.60492	-6.09983	-0.149411	-6.1469	-5.119	-6.80454	-6.28716	-7.40874	-6.0715
25281	M	2	control	3	1.3	0	27.4166	12.9928	-7.65166	-7.0132	-3.30486	-3.72386	-2.20802	-0.132326	-7.34493	-4.06814	-0.507533	-5.10061	-3.19815	-6.97141	-6.86087	-5.45443	-7.44402	-1.10491	-5.13313	-5.66273	-3.64666	-5.07885	-8.77106	-5.48922	-6.64239	-7.09571	-5.59491	-5.23072	-5.48627	-2.18989	3.10313e-05	-6.18532	-5.13727	-3.08278	-7.01115	-6.29134	-0.381718	-6.64239	-4.64192	-7.23768	-6.48868	-7.57755	-5.94458
25219	F	2	control	6	3	0	27.8312	13.425	-6.86321	-6.8889	-3.05085	-3.57267	-2.34531	-0.0062931	-6.61189	-8.40365	-0.453407	-6.20643	-2.99504	-6.35811	-6.71725	-5.18478	-6.89219	-0.936432	-4.82199	-5.12024	-3.48659	-4.76606	-8.49834	-5.22838	-6.79421	-6.90701	-5.68675	-4.86753	-5.38485	-1.94699	2.54754e-05	-6.36677	-4.71811	-2.76958	-6.54735	-6.17723	-0.272572	-6.74225	-4.85021	-7.21988	-6.3151	-7.19968	-5.89677
25280	M	2	control	6	1.2	0	27.7926	13.395	-7.16262	-6.80967	-3.03672	-3.5318	-2.46144	-0.501483	-6.68304	-7.08851	-0.573584	-5.61669	-2.98103	-6.48237	-6.74864	-5.43255	-7.01952	-0.952995	-5.73243	-5.26166	-3.68652	-5.1392	-8.06243	-5.30872	-7.08851	-6.83719	-6.04705	-4.90192	-5.70818	-1.94712	3.15154e-05	-6.19145	-5.33724	-2.89095	-6.48237	-6.45673	-0.541279	-6.63652	-5.09608	-6.78313	-6.11652	-6.99754	-6.28288
25287	M	2	control	6	1.5	0.988682	25.758	12.3123	-6.94571	-7.1118	-3.12007	-3.80102	-2.17715	-0.0545066	-6.28431	-8.92984	-0.457344	-5.5944	-3.08823	-6.62726	-7.10823	-5.44442	-6.80595	-0.979214	-5.1498	-5.33378	-3.56344	-5.05675	-10.1075	-5.43334	-6.69301	-6.20975	-5.63065	-5.04174	-5.77091	-1.77736	4.07706e-05	-6.3649	-4.99624	-2.89393	-6.8504	-6.56557	-0.263244	-6.8504	-5.16864	-6.9089	-6.39396	-7.71682	-6.01453
25313	F	2	control	6	3	0.292242	28.8744	13.3821	-6.94587	-6.90344	-3.10349	-3.70008	-2.43484	-0.0904434	-6.53035	-8.19108	-0.537839	-5.82232	-3.00854	-6.80479	-7.04118	-5.52972	-6.7535	-0.897565	-5.24388	-5.40868	-3.6142	-4.98066	-10.4	-5.44516	-6.53035	-6.80479	-5.72388	-4.85139	-5.63019	-1.90049	3.04335e-05	-6.32334	-5.1145	-2.80514	-6.56081	-6.09857	-0.374391	-6.93083	-4.83107	-7.44664	-6.08246	-7.58017	-5.89378
25165	M	2	virus	3	6.4	2.7057	26.3904	12.6468	-7.80323	-6.29659	-3.00229	-3.64435	-2.65865	-0.482476	-7.14183	-8.43575	-0.840544	-5.64135	-3.04133	-6.91226	-6.9923	-5.09727	-6.74718	-0.711983	-5.92186	-5.03652	-3.60274	-5.18903	-8.31888	-4.85715	-6.89952	-6.54158	-6.03786	-4.76318	-6.04861	-1.89676	2.70962e-05	-5.88907	-4.85223	-2.89035	-6.29915	-5.78833	-0.698573	-5.70829	-3.62309	-6.54158	-5.27436	-6.65385	-4.88041
25255	M	2	virus	3	7.2	3.92842	26.4	13.3678	-6.34547	-7.782	-3.20392	-3.79648	-2.42437	0.0603916	-6.05963	-8.12263	-0.637968	-4.91249	-2.91158	-6.36028	-6.73633	-4.57727	-6.81547	-0.9	-4.95734	-5.43508	-3.52619	-5.05357	-8.94515	-5.35276	-6.40609	-6.33814	-5.57795	-4.93916	-6.38293	-1.93956	2.60732e-05	-5.68978	-4.9647	-2.85769	-5.95981	-5.9254	-0.511454	-6.24749	-3.42492	-6.30936	-5.44864	-5.41168	-4.78578
25298	F	2	virus	3	6.7	2.83835	25.3336	12.4216	-7.28446	-7.23645	-3.17032	-3.71888	-2.34311	-0.225225	-7.10214	-8.71158	-0.607381	-5.45348	-2.99945	-6.94799	-6.81446	-5.6871	-7.0221	-0.841924	-5.4313	-5.37049	-3.62193	-5.07619	-9.06904	-4.71951	-7.2262	-7.0221	-5.58336	-5.16821	-5.92863	-1.99974	2.8794e-05	-5.95474	-5.00412	-2.92904	-6.94799	-6.37621	-0.464426	-6.90603	-3.15765	-6.09054	-5.64315	-6.16605	-4.89754
25304	F	2	virus	3	7.1	3.72574	27.8632	13.4458	-7.48883	-7.45689	-3.13087	-3.52732	-2.13466	-0.401517	-6.83295	-1.40033	-0.423358	-6.56767	-2.77522	-6.61743	-6.92573	-5.61515	-6.55801	-1.01697	-5.47555	-5.56049	-3.76755	-5.2596	-9.35401	-4.9838	-7.15935	-6.09645	-6.09645	-4.87625	-5.57478	-1.94575	2.88721e-05	-6.18512	-4.72082	-2.92042	-6.42327	-6.92573	-0.289074	-6.6591	-3.80668	-5.92428	-5.72523	-6.39021	-4.85852
25136	M	2	virus	6	7.8	4.70572	24.2	13.1771	-7.07579	-7.09808	-2.98872	-3.72741	-2.24452	-0.0107899	-6.97261	-6.2697	-0.464334	-5.42797	-2.95062	-6.65594	-6.84399	-3.99169	-6.7773	-0.931698	-5.391	-5.25546	-3.46605	-5.11753	-6.50024	-4.59816	-6.5737	-6.29926	-5.84184	-4.84065	-5.97718	-1.8448	3.75763e-05	-5.27681	-5.11753	-2.78861	-6.49771	-6.35055	-0.405934	-6.30931	-4.21359	-6.29926	-5.14569	-4.53111	-5.22768
25163	M	2	virus	6	5.8	2.50283	23.7319	12.2235	-6.83168	-6.37939	-3.12468	-3.8022	-2.42733	-0.713353	-7.20773	-9.09046	-0.558099	-5.74307	-2.50547	-6.67966	-6.69257	-5.25255	-7.27517	-1.04506	-5.47185	-5.47185	-3.72716	-5.01292	-5.28077	-5.24948	-6.75971	-6.09473	-5.92438	-4.84401	-6.12372	-1.90205	7.37436e-05	-5.87159	-5.25563	-2.935	-6.4114	-6.28278	-0.421063	-5.95497	-4.58907	-6.75971	-4.94017	-6.66692	-6.06656
25228	F	2	virus	6	7.7	4.22789	23.6787	12.1895	-6.36951	-7.55002	-2.52025	-3.28226	-1.07798	-0.620978	-6.87341	-3.61532	1.18151	-6.57715	-2.97206	-5.7409	-5.76337	-4.4477	-6.62979	-0.814049	-3.91277	-4.12703	-2.96692	-4.93244	-7.78641	-4.46927	-6.98261	-6.23338	-5.50451	-3.68251	-5.10491	-1.75749	2.76889e-05	-4.68775	-5.08165	-1.82334	-6.12984	-5.90998	0.824428	-5.93664	-4.48497	-5.63554	-6.15066	-5.29907	-4.37141
25306	F	2	virus	6	6.6	3.14755	25.499	12.9678	-7.57019	-6.77965	-3.16254	-3.80423	-2.32303	-0.390865	-7.54487	-3.23609	-0.512404	-6.06327	-3.0769	-6.74512	-6.75642	-5.50691	-6.91627	-1.15333	-5.46543	-5.49718	-3.75051	-5.03122	-7.26149	-5.07466	-7.09062	-8.23802	-5.97106	-4.92566	-5.61335	-2.08678	3.34308e-05	-6.06327	-5.04139	-2.88096	-6.53327	-6.92969	-0.283597	-6.02427	-4.99153	-6.77941	-5.8993	-6.3065	-6.06897
* Natural logarithm (LN) of ratio of selected gene PE150 reads to Gapdh reads
[truncated: 60 more columns]
